# Supplementary material for: Ecological and genomic responses of soil microbiomes to high-severity wildfire: linking community assembly to functional potential
Source: ISME J. 2022 Apr 16;16(7):1853–63. doi: 10.1038/s41396-022-01232-9 (PMC9213548; doi:10.1038/s41396-022-01232-9)
Supplement: Supplementary file 2 — Supplemental Tables 5 and 6 [file 41396_2022_1232_MOESM2_ESM.xlsx]

## Sheet: Table_S5
			Energy Production										Stress Response								Complex carbon degradation								Fermentation			Aromatic degradation		C1 metabolism					Carbon fixation						Amino acid utilization				Nitrogen cycling and decomposition
																					Chitin degrading	Hemicullulose debranching		Other oligosaccharide degrading		Amylolytic enzymes			Pyruvate oxidation	Alcohol utilization	Acetogenesis	Protocatechuate/Catechol degradation	Phenol => Benzoyl-CoA	Methanol oxidation	Methyl amine -> formaldehyde	Formaldehyde oxidation	Formate oxidation	Aerobic CO oxidation	CBB cycle - Rubisco				3 Hydroxypropionate cycle	3HP/4HB	Aminotransferase class I and II	Phosphoserine aminotransferase	Histidinol-phosphate/aromatic aminotransferase	Serine-pyruvate aminotransferase	Nitrite reduction to ammonia
MAG_Name	Taxonomic_Classification	Successional Group	Citrate cycle (TCA cycle, Krebs cycle)	Entner-Doudoroff pathway	Reductive citrate cycle (Arnon-Buchanan cycle)	Reductive acetyl-CoA pathway (Wood-Ljungdahl pathway	Glycolysis (Embden-Meyerhof pathway)	Glyoxylate cycle	Reductive pentose phosphate cycle (Calvin cycle)	Pentose phosphate pathway (Pentose phosphate cycle)	Pentose phosphate pathway, oxidative phase, glucose	Pentose phosphate pathway, non-oxidative phase	Bacterial proteasome	Holo-TFIIH complex	EnvZ-OmpR (osmotic stress response) two-component regulatory system	CpxA-CpxR (envelope stress response) two-component regulatory system	CssS-CssR (secretion stress response) two-component regulatory system	BaeS-BaeR (envelope stress response) two-component regulatory system	MtrB-MtrA (osmotic stress response) two-component regulatory system	PleC-PleD (cell fate control) two-component regulatory system	hexosaminidase	beta-glucuronidase	alpha-L-rhamnosidase	beta-xylosidase	beta-mannosidase	alpha-amylase	glucoamylase	pullulanase	porA	adh	acdA||ack||pta	catA	ubiX||bsdC	mxaF or mdh	mauAB	fdhA||fghA||frmA||mycoS_dep_FDH||fae	fdoG||fdwB||fdoH||fdhAB	coxS||coxM||coxL	Form I	Form II/III	Form III	Form IV	prpE||mcr||K15017	K14466||4hbl||K18861||E6.2.1.56||abfD	aminotransferase class I and II	phosphoserine aminotransferase	histidinol-phosphate/aromatic aminotransferase	serine-pyruvate aminotransferase/archaeal aspartate aminotransferase	nrfADH||nirBD
Maxbin_FDR.445	d__Bacteria;p__Acidobacteriota;c__Acidobacteriae;o__Bryobacterales;f__Bryobacteraceae;g__;s__	Late	0	0	0	0	0	0	0	1	1	1	0	0	0	0	0	0	0	0	0	0	0	0	1	1	0	1	0	1	1	0	0	1	0	1	1	1	0	1	0	0	0	0	0	0	1	0	1
Maxbin_KNG.832	d__Bacteria;p__Acidobacteriota;c__Blastocatellia;o__Pyrinomonadales;f__Pyrinomonadaceae;g__;s__	Late	0	0	0	0	0	0	0	0	0	1	0	0	0	1	0	0	0	0	0	0	0	0	1	0	0	0	0	0	1	0	1	0	0	0	0	0	0	0	0	0	0	0	0	1	0	0	0
Maxbin_CLV.0082	d__Bacteria;p__Acidobacteriota;c__Blastocatellia;o__Pyrinomonadales;f__Pyrinomonadaceae;g__3-1-20CM-3-53-8;s__	Late	1	1	1	0	1	1	0	1	1	1	0	1	0	1	0	0	0	0	1	0	1	0	0	0	1	1	0	0	1	0	1	0	0	0	1	0	0	0	0	0	0	0	0	1	0	0	0
Maxbin_CLV.0153	d__Bacteria;p__Acidobacteriota;c__Blastocatellia;o__Pyrinomonadales;f__Pyrinomonadaceae;g__QHXM01;s__	Late	1	1	0	0	1	0	0	1	1	1	0	1	0	1	0	0	0	0	1	0	0	0	0	0	1	0	0	0	1	0	1	0	0	0	0	1	0	0	0	0	0	0	0	1	0	0	0
Maxbin_FDR.489	d__Bacteria;p__Acidobacteriota;c__Blastocatellia;o__Pyrinomonadales;f__Pyrinomonadaceae;g__QHXM01;s__	Late	0	1	0	0	0	0	0	1	0	1	0	0	0	0	0	0	0	0	1	0	1	0	0	0	1	0	0	0	0	0	1	0	0	0	0	1	0	0	0	0	0	0	0	1	0	0	0
Maxbin_FDR.522	d__Bacteria;p__Acidobacteriota;c__Blastocatellia;o__Pyrinomonadales;f__Pyrinomonadaceae;g__QHXM01;s__	Late	1	0	0	0	1	1	0	1	1	1	0	1	0	0	0	0	0	0	1	0	1	0	0	0	1	0	0	0	1	0	1	1	0	0	1	1	0	0	0	0	0	0	0	1	0	0	0
Maxbin_CNT.126	d__Bacteria;p__Acidobacteriota;c__Thermoanaerobaculia;o__Gp7-AA8;f__Gp7-AA8;g__;s__	Late	1	1	0	0	0	1	0	1	1	1	0	0	0	0	0	0	0	0	1	0	0	0	0	0	0	0	0	0	1	0	0	0	0	0	1	0	0	0	0	0	0	0	1	0	1	0	0
Maxbin_CNT.381	d__Bacteria;p__Acidobacteriota;c__Thermoanaerobaculia;o__Gp7-AA8;f__Gp7-AA8;g__;s__	Late	1	1	0	0	0	1	0	1	1	1	0	0	0	0	0	0	0	0	1	0	0	0	0	0	0	0	0	0	1	0	0	1	0	0	1	0	0	0	0	0	0	0	1	0	0	0	0
Maxbin_CNT.0331	d__Bacteria;p__Acidobacteriota;c__Thermoanaerobaculia;o__UBA5704;f__UBA5704;g__;s__	Late	0	0	0	0	0	0	0	0	0	0	0	0	0	0	0	0	0	0	0	0	1	0	0	0	0	0	0	0	1	0	1	1	0	0	0	1	0	0	0	0	0	0	1	0	1	0	0
Maxbin_FDR.560	d__Bacteria;p__Acidobacteriota;c__Thermoanaerobaculia;o__UBA5704;f__UBA5704;g__;s__	Late	1	0	0	0	1	1	0	1	1	1	0	0	0	0	0	0	0	0	0	0	0	0	0	0	0	0	1	0	1	0	1	1	0	0	1	1	0	0	0	0	0	0	0	0	1	0	0
Maxbin_FDR.75	d__Bacteria;p__Acidobacteriota;c__Thermoanaerobaculia;o__UBA5704;f__UBA5704;g__;s__	Late	0	0	0	0	0	0	0	0	0	1	0	0	0	0	0	0	0	0	0	0	0	0	0	0	0	0	0	0	1	0	1	0	0	0	0	1	0	0	0	0	0	0	1	0	0	0	0
Maxbin_KNG.670	d__Bacteria;p__Acidobacteriota;c__Vicinamibacteria;o__Vicinamibacterales;f__2-12-FULL-66-21;g__2-12-FULL-66-21;s__	Late	1	1	1	0	1	1	0	1	1	1	0	0	0	0	0	0	0	0	0	0	0	0	0	0	0	0	0	1	1	0	1	1	0	0	1	1	0	0	0	0	0	1	1	1	1	1	0
Maxbin_FDR.178	d__Bacteria;p__Acidobacteriota;c__Vicinamibacteria;o__Vicinamibacterales;f__UBA2999;g__;s__	Late	0	0	0	0	0	0	0	0	0	1	0	0	0	0	0	0	0	0	0	0	0	0	0	0	0	0	0	0	0	0	1	1	0	0	0	1	0	0	0	0	0	0	0	1	0	1	1
Maxbin_FDR.307	d__Bacteria;p__Acidobacteriota;c__Vicinamibacteria;o__Vicinamibacterales;f__UBA2999;g__Gp6-AA40;s__	Late	1	0	0	0	0	0	0	1	1	1	0	0	0	0	0	0	0	0	0	0	0	0	0	0	0	0	0	0	0	0	1	1	0	1	0	1	0	0	0	0	0	0	1	1	1	1	0
Maxbin_KNG.566	d__Bacteria;p__Acidobacteriota;c__Vicinamibacteria;o__Vicinamibacterales;f__UBA2999;g__Gp6-AA45;s__	Late	1	0	0	0	0	1	0	1	0	1	0	0	0	0	0	0	0	0	0	0	0	0	0	0	0	0	0	1	1	0	1	1	0	0	0	1	0	0	0	0	0	0	0	1	1	1	1
Maxbin_FDR.112	d__Bacteria;p__Actinobacteriota;c__Acidimicrobiia;o__IMCC26256;f__;g__;s__	Late	0	0	0	0	0	0	0	1	1	0	1	0	0	0	0	0	0	0	0	0	0	0	0	0	0	0	0	1	1	0	0	0	0	1	1	1	0	0	0	0	0	0	0	1	0	0	0
Maxbin_CNT.289	d__Bacteria;p__Actinobacteriota;c__Actinobacteria;o__Mycobacteriales;f__Mycobacteriaceae;g__Mycobacterium;s__	Late	1	0	0	0	0	0	0	1	1	1	1	0	0	0	0	0	1	0	0	0	0	0	0	0	0	0	0	0	1	0	0	0	0	0	0	1	0	0	0	0	0	0	0	1	1	0	1
Maxbin_CLV.0031	d__Bacteria;p__Actinobacteriota;c__Actinobacteria;o__Mycobacteriales;f__Mycobacteriaceae;g__Mycolicibacterium;s__	Late	0	1	0	0	1	0	0	1	1	1	1	1	0	0	0	0	1	0	0	0	0	0	0	0	0	0	0	1	1	0	0	0	0	1	1	1	0	0	0	0	1	0	0	1	1	0	1
Maxbin_CLV.0169	d__Bacteria;p__Actinobacteriota;c__Thermoleophilia;o__Solirubrobacterales;f__70-9;g__;s__	Late	0	0	0	0	1	0	0	1	1	1	0	0	0	0	0	0	0	0	0	0	0	0	0	0	0	0	0	0	0	0	0	0	0	0	1	0	0	0	0	0	0	0	1	1	1	0	0
Maxbin_CLV.0332	d__Bacteria;p__Actinobacteriota;c__Thermoleophilia;o__Solirubrobacterales;f__70-9;g__;s__	Late	1	0	0	0	1	0	0	0	0	1	0	0	0	0	0	0	0	0	0	0	0	0	0	0	0	0	0	0	0	0	0	0	0	0	0	0	0	0	0	0	0	0	1	1	1	0	0
Maxbin_CLV.0310	d__Bacteria;p__Actinobacteriota;c__Thermoleophilia;o__Solirubrobacterales;f__Solirubrobacteraceae;g__;s__	Late	0	0	0	0	1	0	0	0	0	1	0	0	0	0	0	0	0	0	1	0	0	0	0	0	0	0	0	0	1	0	0	0	0	1	1	1	0	0	0	0	0	0	1	1	1	0	0
Maxbin_FDR.521	d__Bacteria;p__Actinobacteriota;c__Thermoleophilia;o__Solirubrobacterales;f__Solirubrobacteraceae;g__;s__	Late	0	0	0	0	0	0	0	0	0	0	0	0	0	0	0	0	0	0	0	0	0	0	0	0	0	0	0	0	0	0	0	0	0	0	0	0	0	0	0	0	0	0	0	0	1	0	0
Maxbin_CLV.0115	d__Bacteria;p__Actinobacteriota;c__Thermoleophilia;o__Solirubrobacterales;f__Solirubrobacteraceae;g__QHBW01;s__	Late	1	0	0	0	1	0	0	1	0	1	0	0	0	0	0	0	0	0	0	0	0	0	0	0	0	0	0	0	1	0	0	0	0	0	1	0	0	0	0	0	0	0	0	0	0	0	0
Maxbin_FDR.566	d__Bacteria;p__Bacteroidota;c__Bacteroidia;o__Chitinophagales;f__Chitinophagaceae;g__UBA8621;s__	Late	0	0	0	0	1	0	0	1	1	1	0	0	0	0	0	0	0	0	0	0	0	0	1	0	0	0	1	0	1	0	1	0	0	0	0	0	0	0	0	0	0	0	0	1	1	0	1
Maxbin_FDR.625	d__Bacteria;p__Bacteroidota;c__Bacteroidia;o__Chitinophagales;f__Chitinophagaceae;g__UTBCD1;s__	Late	1	0	0	0	1	0	0	0	0	1	0	0	0	0	0	0	0	0	0	0	0	0	1	0	0	0	0	1	1	0	1	0	0	0	0	0	0	0	0	0	0	0	0	0	1	0	0
Maxbin_FDR.312	d__Bacteria;p__Chloroflexota_A;c__Ellin6529;o__CSP1-4;f__CSP1-4;g__;s__	Late	0	0	0	0	0	0	0	0	1	0	0	0	0	0	0	0	0	0	0	0	0	0	0	0	0	0	0	0	0	0	0	0	0	0	0	1	0	0	0	0	0	0	0	0	0	0	0
Maxbin_FDR.549	d__Bacteria;p__Chloroflexota;c__Anaerolineae;o__Anaerolineales;f__UBA6663;g__;s__	Late	0	1	0	0	0	0	0	1	1	1	0	0	0	0	0	0	0	0	0	0	1	0	1	0	0	1	1	0	1	0	0	0	0	0	1	0	0	0	0	0	0	0	0	0	0	1	0
Maxbin_CNT.312	d__Bacteria;p__Gemmatimonadota;c__Gemmatimonadetes;o__;f__;g__;s__	Late	0	0	0	0	1	0	0	0	0	0	0	0	0	0	0	0	0	0	0	0	0	0	0	0	0	0	0	0	1	0	1	1	0	0	1	1	0	0	0	0	0	0	1	0	0	0	0
Maxbin_CNT.137	d__Bacteria;p__Gemmatimonadota;c__Gemmatimonadetes;o__Gemmatimonadales;f__Gemmatimonadaceae;g__FEN-1250;s__	Late	0	0	0	0	0	0	0	1	0	1	0	0	0	0	0	0	0	0	0	0	0	0	0	0	0	0	0	0	1	0	1	1	0	1	0	0	0	0	0	0	0	0	0	0	0	0	0
Maxbin_CNT.150	d__Bacteria;p__Gemmatimonadota;c__Gemmatimonadetes;o__Gemmatimonadales;f__Gemmatimonadaceae;g__UBA4720;s__	Late	0	0	0	0	1	0	0	1	0	1	0	0	0	0	0	0	0	0	0	0	0	0	0	0	0	0	0	0	0	0	1	1	0	0	0	0	0	0	0	0	0	0	0	0	1	0	0
Maxbin_KNG.732	d__Bacteria;p__Gemmatimonadota;c__Gemmatimonadetes;o__Gemmatimonadales;f__Gemmatimonadaceae;g__UBA4720;s__	Late	1	1	0	0	0	0	0	1	1	1	0	0	0	0	0	0	0	0	0	0	0	0	0	0	0	0	0	0	1	0	1	1	0	0	0	0	0	0	0	0	0	0	0	0	0	0	0
Maxbin_KNG.699	d__Bacteria;p__Planctomycetota;c__Planctomycetes;o__Pirellulales;f__Ga0077529;g__GCA-2702655;s__	Late	1	1	0	0	1	0	0	1	1	1	0	0	0	0	0	0	0	0	0	0	0	0	0	0	0	0	0	1	0	0	1	0	0	1	0	0	0	0	0	0	0	0	0	1	1	1	1
Maxbin_KNG.259	d__Bacteria;p__Proteobacteria;c__Alphaproteobacteria;o__Acetobacterales;f__Acetobacteraceae;g__Ga0074136;s__	Late	1	0	0	0	0	1	0	1	0	1	0	0	1	0	0	0	0	0	0	0	1	0	0	0	0	0	0	0	0	0	0	0	0	0	1	1	0	0	0	0	0	0	0	1	1	0	0
Maxbin_CLV.0081	d__Bacteria;p__Proteobacteria;c__Alphaproteobacteria;o__Acetobacterales;f__Acetobacteraceae;g__Rhodopila;s__	Late	1	1	0	0	0	1	0	1	1	1	0	0	1	0	0	0	0	0	0	0	0	0	0	0	0	0	0	0	0	0	0	1	0	0	0	1	0	0	0	0	1	0	0	1	1	0	1
Maxbin_FDR.606	d__Bacteria;p__Proteobacteria;c__Alphaproteobacteria;o__Elsterales;f__URHD0088;g__;s__	Late	1	1	0	0	1	1	1	1	1	1	0	0	1	0	0	0	0	0	0	0	0	0	0	0	0	0	0	1	1	0	1	1	0	1	1	1	0	0	0	0	1	1	1	0	1	0	1
Maxbin_KNG.159	d__Bacteria;p__Proteobacteria;c__Alphaproteobacteria;o__Elsterales;f__URHD0088;g__;s__	Late	1	1	1	0	1	0	0	1	1	1	0	0	1	0	0	0	0	0	1	0	0	1	0	0	0	0	0	1	1	0	1	1	0	1	1	1	0	0	1	1	1	0	0	1	1	1	0
Maxbin_FDR.480	d__Bacteria;p__Proteobacteria;c__Alphaproteobacteria;o__Rhizobiales;f__Anderseniellaceae;g__QKVK01;s__	Late	0	0	0	0	0	0	0	0	0	1	0	0	0	0	0	0	0	0	0	0	0	0	0	0	0	0	0	0	1	0	0	1	0	0	0	1	0	0	0	0	0	0	0	0	1	0	0
Maxbin_FDR.444	d__Bacteria;p__Proteobacteria;c__Alphaproteobacteria;o__Rhizobiales;f__Beijerinckiaceae;g__;s__	Late	0	1	0	0	0	0	0	1	1	1	0	0	0	0	0	0	0	0	1	0	1	0	0	0	0	0	0	1	0	0	1	1	0	1	1	0	0	1	0	0	0	0	0	0	0	0	0
Maxbin_FDR.595	d__Bacteria;p__Proteobacteria;c__Alphaproteobacteria;o__Rhizobiales;f__Devosiaceae;g__;s__	Late	0	1	0	0	1	0	1	1	1	1	0	0	0	0	0	0	0	1	0	0	0	0	0	0	1	1	0	0	1	0	1	1	0	1	1	1	0	0	0	1	0	0	0	1	1	0	0
Maxbin_KNG.080	d__Bacteria;p__Proteobacteria;c__Alphaproteobacteria;o__Rhizobiales;f__Xanthobacteraceae;g__;s__	Late	1	0	0	0	0	0	1	0	0	1	0	0	0	0	0	0	0	1	0	0	0	0	0	0	0	0	0	0	0	1	0	1	0	1	0	1	0	1	0	1	0	0	0	1	1	0	1
Maxbin_KNG.177	d__Bacteria;p__Proteobacteria;c__Alphaproteobacteria;o__Rhizobiales;f__Xanthobacteraceae;g__;s__	Late	1	0	0	0	0	1	1	0	0	0	0	0	1	0	0	0	0	0	0	0	0	0	0	0	0	0	0	0	0	0	1	1	0	1	1	1	0	0	0	0	1	0	0	1	1	0	0
Maxbin_CLV.0236	d__Bacteria;p__Proteobacteria;c__Alphaproteobacteria;o__Rhizobiales;f__Xanthobacteraceae;g__Bradyrhizobium;s__	Late	0	0	0	0	0	0	1	0	0	1	0	0	0	0	0	0	0	1	0	0	0	0	0	0	0	0	0	0	0	0	0	1	0	1	1	1	0	1	1	1	0	0	0	0	0	0	0
Maxbin_CNT.188	d__Bacteria;p__Proteobacteria;c__Alphaproteobacteria;o__Rhizobiales;f__Xanthobacteraceae;g__Bradyrhizobium;s__	Late	0	0	0	0	0	0	0	0	0	1	0	0	0	0	0	0	0	1	0	0	1	0	0	0	0	0	0	0	0	0	0	1	0	1	1	1	0	0	1	1	1	0	0	1	1	0	0
Maxbin_CNT.308	d__Bacteria;p__Proteobacteria;c__Alphaproteobacteria;o__Rhizobiales;f__Xanthobacteraceae;g__Bradyrhizobium;s__	Late	0	0	0	0	0	0	0	1	1	1	0	0	0	0	0	0	0	1	0	0	0	0	0	0	0	0	0	0	0	0	1	1	0	1	1	1	0	0	0	1	0	0	0	0	1	0	0
Maxbin_FDR.171	d__Bacteria;p__Proteobacteria;c__Alphaproteobacteria;o__Rhizobiales;f__Xanthobacteraceae;g__Bradyrhizobium;s__	Late	1	0	0	0	0	1	1	1	1	1	0	0	0	0	0	0	0	1	0	0	0	0	0	0	0	0	0	1	1	0	0	0	0	1	1	1	0	0	1	0	0	0	0	1	1	0	0
Maxbin_FDR.211	d__Bacteria;p__Proteobacteria;c__Alphaproteobacteria;o__Rhizobiales;f__Xanthobacteraceae;g__Bradyrhizobium;s__	Late	1	0	0	0	1	0	1	1	1	1	0	0	0	0	0	0	0	1	0	0	1	0	0	0	0	0	0	1	1	0	0	1	0	1	1	1	0	0	1	0	1	0	0	1	1	0	0
Maxbin_FDR.348	d__Bacteria;p__Proteobacteria;c__Alphaproteobacteria;o__Rhizobiales;f__Xanthobacteraceae;g__Bradyrhizobium;s__	Late	0	1	0	0	0	0	0	1	1	1	0	0	1	0	0	0	0	1	0	0	0	0	0	0	0	0	0	1	1	1	0	1	0	1	1	1	0	1	1	1	0	0	0	0	1	1	0
Maxbin_FDR.554	d__Bacteria;p__Proteobacteria;c__Alphaproteobacteria;o__Rhizobiales;f__Xanthobacteraceae;g__Bradyrhizobium;s__	Late	0	0	0	0	1	0	0	1	1	1	0	0	0	0	0	0	0	0	0	0	0	0	0	0	0	0	0	1	1	0	0	1	0	1	1	0	0	0	1	1	0	0	0	1	1	0	0
Maxbin_KNG.006	d__Bacteria;p__Proteobacteria;c__Alphaproteobacteria;o__Rhizobiales;f__Xanthobacteraceae;g__Bradyrhizobium;s__	Late	0	0	0	0	0	0	0	0	1	0	0	0	0	0	0	0	0	0	0	0	0	0	0	0	0	0	0	0	0	0	0	1	0	1	1	1	0	0	1	0	0	0	0	1	0	0	0
Maxbin_CLV.0325	d__Bacteria;p__Proteobacteria;c__Alphaproteobacteria;o__Rhizobiales;f__Xanthobacteraceae;g__Nitrobacter;s__	Late	0	0	0	0	0	0	0	1	0	1	0	0	0	0	0	0	0	0	0	0	0	0	0	0	0	0	0	0	1	0	0	0	0	1	1	1	0	0	1	0	0	0	0	0	1	0	0
Maxbin_FDR.512	d__Bacteria;p__Proteobacteria;c__Alphaproteobacteria;o__Rhizobiales;f__Xanthobacteraceae;g__Variibacter;s__	Late	0	0	0	0	0	0	0	0	0	0	0	0	0	0	0	0	0	0	0	0	0	0	0	0	0	0	0	0	0	1	1	0	0	0	0	1	0	0	0	0	0	0	0	0	1	0	0
Maxbin_KNG.020	d__Bacteria;p__Proteobacteria;c__Alphaproteobacteria;o__Rhizobiales;f__Xanthobacteraceae;g__Variibacter;s__	Late	1	0	0	0	0	0	0	0	0	1	0	0	0	0	0	0	0	0	0	0	0	0	0	0	0	0	0	0	0	0	1	1	0	1	1	1	0	1	0	1	0	0	0	1	1	0	0
Maxbin_CNT.279	d__Bacteria;p__Proteobacteria;c__Gammaproteobacteria;o__Burkholderiales;f__Burkholderiaceae;g__Rhizobacter;s__	Late	0	1	0	0	0	0	0	0	0	1	0	0	0	0	0	0	0	0	0	0	0	0	0	0	0	0	0	0	0	0	1	1	0	1	1	1	0	0	0	1	1	1	1	1	0	0	0
Maxbin_KNG.740	d__Bacteria;p__Proteobacteria;c__Gammaproteobacteria;o__Burkholderiales;f__SG8-41;g__PALSA-1004;s__	Late	1	0	0	0	1	1	0	1	1	1	0	0	1	0	0	0	0	0	0	0	1	0	0	0	0	0	0	1	1	0	1	1	0	1	1	1	0	0	0	1	1	0	1	1	1	1	1
Maxbin_CNT.0212	d__Bacteria;p__Proteobacteria;c__Gammaproteobacteria;o__Steroidobacterales;f__Steroidobacteraceae;g__;s__	Late	0	1	0	0	0	0	0	0	0	0	0	0	1	1	0	0	0	0	1	0	0	0	0	0	1	0	0	0	1	0	0	1	1	1	1	1	1	1	0	1	0	0	0	1	1	0	1
Maxbin_CNT.474	d__Bacteria;p__Proteobacteria;c__Gammaproteobacteria;o__Steroidobacterales;f__Steroidobacteraceae;g__;s__	Late	0	0	0	0	0	0	0	1	1	1	0	0	1	0	0	0	0	0	0	0	1	1	0	0	0	0	0	1	1	0	0	1	0	1	0	1	0	0	1	0	0	0	0	1	0	1	0
Maxbin_CLV.0104	d__Bacteria;p__Proteobacteria;c__Gammaproteobacteria;o__Xanthomonadales;f__Xanthomonadaceae;g__Stenotrophomonas_A;s__	Late	1	1	0	0	1	1	0	1	1	1	0	0	0	0	0	0	0	0	0	0	1	0	0	1	1	0	0	1	0	0	0	1	0	1	0	0	0	0	1	1	1	0	1	1	1	0	1
Maxbin_FDR.628	d__Bacteria;p__Verrucomicrobiota;c__Verrucomicrobiae;o__Pedosphaerales;f__AV2;g__;s__	Late	0	0	0	0	0	0	0	1	1	1	1	0	0	0	0	0	0	0	1	0	0	0	0	0	0	0	0	0	1	0	1	0	0	0	0	0	0	0	0	0	0	0	0	0	0	1	1
Maxbin_CLV.0312	d__Bacteria;p__Verrucomicrobiota;c__Verrucomicrobiae;o__Pedosphaerales;f__Palsa-1400;g__;s__	Late	1	0	0	0	0	0	0	1	0	1	0	0	0	0	0	0	0	0	0	0	0	0	0	0	1	0	0	0	1	0	0	0	0	0	0	0	0	0	0	0	0	0	0	0	1	1	1
Maxbin_KNG.392	d__Bacteria;p__Acidobacteriota;c__Acidobacteriae;o__Bryobacterales;f__Bryobacteraceae;g__;s__	Early	1	0	0	0	0	0	0	1	1	1	0	0	0	0	0	0	0	0	0	0	0	0	0	0	0	0	0	0	1	0	0	1	0	0	1	1	0	0	0	0	0	0	0	0	0	0	0
Maxbin_FDR.620	d__Bacteria;p__Acidobacteriota;c__Blastocatellia;o__Pyrinomonadales;f__Pyrinomonadaceae;g__;s__	Early	1	0	0	0	1	0	0	1	1	1	0	1	0	1	0	0	0	0	1	0	0	0	0	0	0	0	0	0	1	0	1	1	0	0	0	0	0	0	0	0	0	0	0	1	0	0	0
Maxbin_KNG.085	d__Bacteria;p__Acidobacteriota;c__Blastocatellia;o__Pyrinomonadales;f__Pyrinomonadaceae;g__;s__	Early	1	1	0	0	1	0	0	1	1	1	0	1	0	1	0	0	0	0	1	0	0	0	0	0	1	0	0	0	1	0	1	0	0	0	0	0	0	0	0	0	0	0	0	1	1	0	0
Maxbin_CLV.0161	d__Bacteria;p__Acidobacteriota;c__Blastocatellia;o__Pyrinomonadales;f__Pyrinomonadaceae;g__QHXM01;s__	Early	1	1	1	0	1	0	0	1	1	1	0	1	0	1	0	0	0	0	1	0	1	1	1	1	1	1	0	0	1	0	1	1	0	0	1	1	0	0	0	0	1	0	0	1	0	0	0
Maxbin_KNG.135	d__Bacteria;p__Acidobacteriota;c__Thermoanaerobaculia;o__Gp7-AA8;f__Gp7-AA8;g__QHVT01;s__	Early	1	1	0	0	0	0	0	1	1	1	0	0	0	0	0	0	0	0	1	0	0	0	0	0	0	0	0	1	1	0	0	1	0	0	1	0	0	0	0	0	0	0	1	0	1	0	1
Maxbin_KNG.610	d__Bacteria;p__Acidobacteriota;c__Vicinamibacteria;o__Vicinamibacterales;f__UBA2999;g__12-FULL-67-14b;s__	Early	0	0	0	0	0	0	0	1	0	1	0	0	0	0	0	0	0	0	0	0	0	0	0	0	0	0	0	0	0	0	1	0	0	0	0	1	0	0	0	0	0	0	0	1	0	0	0
Maxbin_KNG.299	d__Bacteria;p__Actinobacteriota;c__Acidimicrobiia;o__Acidimicrobiales;f__GCA-2861595;g__;s__	Early	0	0	0	0	1	0	0	1	1	1	1	0	0	0	0	0	0	0	0	0	0	0	0	0	0	0	0	1	0	0	0	0	0	0	1	1	0	0	0	0	0	0	0	1	1	0	1
Maxbin_KNG.192	d__Bacteria;p__Actinobacteriota;c__Acidimicrobiia;o__IMCC26256;f__;g__;s__	Early	0	0	0	0	0	0	0	0	0	0	1	0	0	0	0	0	0	0	0	0	0	0	1	0	0	0	0	0	1	0	0	1	0	1	1	1	0	0	0	0	0	0	0	1	0	0	0
Maxbin_KNG.799	d__Bacteria;p__Actinobacteriota;c__Actinobacteria;o__Actinomycetales;f__Dermatophilaceae;g__;s__	Early	0	1	0	0	0	0	0	1	1	1	1	0	0	0	0	0	1	0	0	0	1	0	0	0	0	0	0	1	0	1	0	0	0	1	1	1	0	1	0	0	1	0	1	1	1	0	0
Maxbin_KNG.146	d__Bacteria;p__Actinobacteriota;c__Actinobacteria;o__Actinomycetales;f__Microbacteriaceae;g__Clavibacter;s__	Early	1	0	0	0	1	0	0	1	1	1	0	1	0	0	0	0	1	0	0	0	0	0	1	0	0	1	0	1	1	0	0	0	0	0	1	1	0	0	0	0	0	0	1	1	1	0	0
Maxbin_KNG.307	d__Bacteria;p__Actinobacteriota;c__Actinobacteria;o__Actinomycetales;f__Microbacteriaceae;g__Diaminobutyricimonas;s__	Early	1	1	0	0	1	0	0	1	1	1	0	0	0	0	0	0	1	0	1	0	0	0	1	0	1	0	0	0	1	0	1	0	0	0	0	1	0	0	0	0	0	0	1	0	1	0	1
Maxbin_KNG.653	d__Bacteria;p__Actinobacteriota;c__Actinobacteria;o__Actinomycetales;f__Microbacteriaceae;g__Glaciibacter;s__	Early	0	0	0	0	1	0	0	0	0	0	0	1	0	0	0	0	1	0	0	0	0	0	0	1	0	0	0	1	1	0	0	0	0	1	0	0	0	0	0	0	0	0	0	1	1	0	0
Maxbin_KNG.766	d__Bacteria;p__Actinobacteriota;c__Actinobacteria;o__Actinomycetales;f__Microbacteriaceae;g__Glaciibacter;s__	Early	1	1	0	0	0	0	0	1	1	1	0	1	0	0	0	0	1	0	0	0	0	0	0	0	0	0	0	0	1	0	0	0	0	0	0	1	0	0	0	0	0	0	0	1	1	0	0
Maxbin_KNG.829	d__Bacteria;p__Actinobacteriota;c__Actinobacteria;o__Actinomycetales;f__Microbacteriaceae;g__Glaciihabitans;s__	Early	1	0	0	0	1	0	0	1	1	1	0	0	0	0	0	0	1	0	0	0	0	0	1	1	0	0	0	1	1	0	0	0	0	1	0	0	0	1	0	0	0	0	1	1	1	0	0
Maxbin_KNG.774	d__Bacteria;p__Actinobacteriota;c__Actinobacteria;o__Actinomycetales;f__Microbacteriaceae;g__Leifsonia;s__	Early	0	0	0	0	0	0	0	1	1	1	0	1	0	0	0	0	1	0	1	0	0	0	1	1	0	0	0	1	1	0	0	0	0	0	0	0	0	0	0	0	0	0	0	1	1	0	0
Maxbin_KNG.178	d__Bacteria;p__Actinobacteriota;c__Actinobacteria;o__Actinomycetales;f__Micrococcaceae;g__Arthrobacter_I;s__	Early	0	1	0	0	0	0	0	1	1	1	1	1	0	0	0	0	0	0	0	0	0	1	1	0	1	0	0	0	1	0	0	0	0	1	0	0	0	1	0	0	1	0	0	1	1	0	1
Maxbin_FDR.502	d__Bacteria;p__Actinobacteriota;c__Actinobacteria;o__Frankiales;f__Frankiaceae;g__;s__	Early	1	0	1	0	1	1	1	1	1	1	1	1	0	0	0	0	1	0	1	0	0	0	0	0	0	0	0	1	0	0	1	0	0	1	1	1	0	0	0	0	0	0	0	1	1	0	0
Maxbin_KNG.421	d__Bacteria;p__Actinobacteriota;c__Actinobacteria;o__Frankiales;f__Frankiaceae;g__;s__	Early	1	0	0	0	0	0	0	1	1	1	1	1	0	0	0	0	0	0	0	0	0	0	1	0	1	0	0	1	0	0	0	0	0	1	1	0	0	0	0	0	0	0	1	1	1	0	0
Maxbin_FDR.416	d__Bacteria;p__Actinobacteriota;c__Actinobacteria;o__Mycobacteriales;f__;g__;s__	Early	1	0	0	0	1	0	1	1	1	1	1	1	0	0	0	0	1	0	0	0	1	0	0	0	0	0	0	1	0	0	0	0	0	1	1	1	0	1	0	0	0	0	1	1	1	0	0
Maxbin_FDR.48	d__Bacteria;p__Actinobacteriota;c__Actinobacteria;o__Mycobacteriales;f__;g__;s__	Early	0	0	0	0	1	0	0	1	0	1	1	1	0	0	0	0	1	0	1	0	0	0	0	0	0	0	0	0	0	1	1	0	0	1	1	1	0	1	0	0	0	0	0	1	1	0	1
Maxbin_KNG.195	d__Bacteria;p__Actinobacteriota;c__Actinobacteria;o__Mycobacteriales;f__Jatrophihabitantaceae;g__Iso899;s__	Early	1	1	0	0	1	1	0	1	1	1	1	1	0	0	0	0	1	0	1	0	0	0	1	0	0	0	0	1	1	0	1	0	0	1	1	1	0	0	0	0	0	0	0	1	1	0	1
Maxbin_FDR.187	d__Bacteria;p__Actinobacteriota;c__Actinobacteria;o__Mycobacteriales;f__Jatrophihabitantaceae;g__Jatrophihabitans;s__	Early	1	0	0	0	0	0	0	0	0	0	1	0	0	0	0	0	0	0	1	0	0	0	0	0	0	0	0	1	0	0	0	0	0	1	0	1	0	0	0	0	0	0	0	1	0	0	1
Maxbin_KNG.710	d__Bacteria;p__Actinobacteriota;c__Actinobacteria;o__Mycobacteriales;f__Jatrophihabitantaceae;g__Jatrophihabitans;s__	Early	0	0	0	0	1	0	0	1	1	1	1	1	0	0	0	0	1	0	1	0	0	0	1	0	0	0	0	0	0	0	1	0	0	1	1	1	0	1	0	0	0	0	0	0	1	0	0
Maxbin_KNG.688	d__Bacteria;p__Actinobacteriota;c__Actinobacteria;o__Mycobacteriales;f__Micromonosporaceae;g__;s__	Early	1	1	0	0	1	1	0	1	1	1	1	1	0	0	0	0	1	0	0	0	0	0	1	0	0	1	1	0	1	0	1	0	0	0	1	0	0	0	0	0	0	0	1	1	1	1	0
Maxbin_FDR.500	d__Bacteria;p__Actinobacteriota;c__Actinobacteria;o__Mycobacteriales;f__Micromonosporaceae;g__Actinoplanes;s__	Early	0	1	0	0	1	0	0	1	1	0	1	1	0	0	0	0	0	0	0	1	0	0	1	0	1	1	0	1	1	0	1	0	0	1	1	1	0	1	0	0	0	0	1	1	1	0	1
Maxbin_KNG.108	d__Bacteria;p__Actinobacteriota;c__Actinobacteria;o__Mycobacteriales;f__Micromonosporaceae;g__Actinoplanes;s__	Early	1	0	0	0	1	1	0	1	1	1	1	1	0	0	0	0	1	0	0	1	0	0	1	1	1	1	1	1	1	0	1	0	0	1	1	1	0	1	0	0	1	0	0	1	1	1	1
Maxbin_FDR.226	d__Bacteria;p__Actinobacteriota;c__Actinobacteria;o__Mycobacteriales;f__Mycobacteriaceae;g__Mycolicibacterium;s__	Early	0	0	0	0	1	0	0	1	1	1	1	0	0	0	0	0	1	0	0	0	0	0	0	0	0	0	0	0	0	0	0	0	0	1	0	0	0	0	0	0	0	0	0	1	1	0	1
Maxbin_KNG.013	d__Bacteria;p__Actinobacteriota;c__Actinobacteria;o__Mycobacteriales;f__Mycobacteriaceae;g__Mycolicibacterium;s__	Early	1	1	0	0	1	1	0	1	1	1	1	1	0	0	0	0	1	0	0	0	0	0	0	0	0	0	0	1	1	0	1	1	0	1	1	1	0	0	0	0	1	0	0	1	1	0	1
Maxbin_KNG.061	d__Bacteria;p__Actinobacteriota;c__Actinobacteria;o__Mycobacteriales;f__Mycobacteriaceae;g__Mycolicibacterium;s__	Early	1	0	0	0	1	1	0	1	1	1	1	1	0	0	0	0	0	0	0	0	0	0	0	0	0	0	0	1	1	0	0	0	0	1	1	1	0	0	0	0	1	0	0	1	1	0	0
Maxbin_KNG.009	d__Bacteria;p__Actinobacteriota;c__Actinobacteria;o__Mycobacteriales;f__Pseudonocardiaceae;g__Actinophytocola;s__	Early	0	0	0	0	0	0	0	1	1	1	1	1	0	0	0	0	1	0	0	0	0	0	0	1	0	0	0	0	0	0	0	0	0	0	1	1	0	0	0	0	0	0	1	1	1	0	0
Maxbin_CNT.0259	d__Bacteria;p__Actinobacteriota;c__Actinobacteria;o__Mycobacteriales;f__Pseudonocardiaceae;g__Amycolatopsis;s__	Early	0	1	0	0	0	0	0	0	1	0	1	0	0	0	0	0	0	0	1	1	1	0	1	0	1	1	0	0	0	0	1	0	0	1	0	1	0	0	0	0	0	0	1	0	1	0	1
Maxbin_KNG.813	d__Bacteria;p__Actinobacteriota;c__Actinobacteria;o__Mycobacteriales;f__Pseudonocardiaceae;g__Amycolatopsis;s__	Early	0	1	0	0	1	0	1	1	1	1	1	1	0	0	0	0	0	0	1	0	1	0	0	0	0	0	0	0	1	0	1	0	0	1	1	1	0	1	0	0	1	0	1	1	1	1	0
Maxbin_FDR.73	d__Bacteria;p__Actinobacteriota;c__Actinobacteria;o__Mycobacteriales;f__Pseudonocardiaceae;g__GCA-003244245;s__	Early	1	0	0	0	1	0	1	1	1	1	1	1	0	0	0	0	1	0	1	0	0	0	0	0	0	0	0	1	1	0	0	0	0	1	1	0	0	0	0	0	0	0	1	1	1	0	1
Maxbin_KNG.186	d__Bacteria;p__Actinobacteriota;c__Actinobacteria;o__Mycobacteriales;f__Pseudonocardiaceae;g__Kibdelosporangium;s__	Early	0	1	0	0	0	0	0	0	0	1	1	1	0	0	0	0	1	0	1	1	1	0	1	0	0	0	0	1	1	1	1	0	0	1	0	1	0	0	0	0	1	0	1	1	1	0	1
Maxbin_FDR.556	d__Bacteria;p__Actinobacteriota;c__Actinobacteria;o__Mycobacteriales;f__Pseudonocardiaceae;g__Kutzneria;s__	Early	0	1	0	0	1	0	0	1	1	1	1	1	0	0	0	0	1	0	1	1	1	0	1	1	1	0	0	0	1	0	1	0	0	1	1	1	0	0	0	0	0	0	1	1	1	0	1
Maxbin_CNT.97	d__Bacteria;p__Actinobacteriota;c__Actinobacteria;o__Mycobacteriales;f__Pseudonocardiaceae;g__Pseudonocardia;s__	Early	0	0	0	0	0	0	0	0	0	0	1	1	0	0	0	0	1	0	0	0	0	0	0	0	0	0	0	0	0	1	1	0	0	1	0	1	0	0	0	0	0	0	1	1	1	1	1
Maxbin_FDR.18	d__Bacteria;p__Actinobacteriota;c__Actinobacteria;o__Mycobacteriales;f__Pseudonocardiaceae;g__Pseudonocardia;s__	Early	1	1	0	0	1	1	0	1	1	1	1	1	0	0	0	0	1	0	0	0	0	0	0	0	0	0	0	1	0	1	1	1	0	1	1	1	0	1	0	0	1	0	1	1	1	0	1
Maxbin_FDR.359	d__Bacteria;p__Actinobacteriota;c__Actinobacteria;o__Mycobacteriales;f__Pseudonocardiaceae;g__Pseudonocardia;s__	Early	0	1	0	0	1	0	1	1	1	1	1	1	0	0	0	0	1	0	0	0	0	0	0	0	0	0	0	0	1	1	0	0	0	1	1	1	0	1	0	0	0	0	1	1	1	1	1
Maxbin_KNG.005	d__Bacteria;p__Actinobacteriota;c__Actinobacteria;o__Mycobacteriales;f__Pseudonocardiaceae;g__Pseudonocardia;s__	Early	0	1	0	0	1	0	1	1	1	1	1	1	0	0	0	0	1	0	0	0	0	0	1	0	0	0	0	1	1	1	0	1	0	1	1	1	0	1	0	0	1	0	1	1	1	1	1
Maxbin_KNG.012	d__Bacteria;p__Actinobacteriota;c__Actinobacteria;o__Mycobacteriales;f__Pseudonocardiaceae;g__Pseudonocardia;s__	Early	1	1	0	0	1	1	1	1	1	1	1	1	0	0	0	0	1	0	0	0	0	0	0	0	0	0	0	1	1	0	0	0	0	1	1	1	0	1	0	0	1	0	1	1	1	1	0
Maxbin_KNG.015	d__Bacteria;p__Actinobacteriota;c__Actinobacteria;o__Mycobacteriales;f__Pseudonocardiaceae;g__Umezawaea;s__	Early	0	1	0	0	0	0	0	1	1	1	1	1	0	0	0	0	1	0	0	0	0	0	1	0	0	0	1	1	1	0	0	0	0	1	0	1	0	0	0	0	0	0	1	1	1	0	1
Maxbin_KNG.014	d__Bacteria;p__Actinobacteriota;c__Actinobacteria;o__Propionibacteriales;f__Kribbellaceae;g__Kribbella;s__	Early	0	1	0	0	0	0	0	1	1	1	1	1	0	0	0	0	1	0	0	0	0	0	1	0	0	0	1	1	1	0	0	0	0	1	1	1	0	0	0	0	0	0	1	1	1	0	0
Maxbin_KNG.534	d__Bacteria;p__Actinobacteriota;c__Actinobacteria;o__Propionibacteriales;f__Nocardioidaceae;g__Nocardioides;s__	Early	0	0	0	0	0	0	0	1	1	1	1	0	0	0	0	0	1	0	0	0	1	0	0	0	0	0	0	1	0	0	0	0	0	1	1	1	0	0	0	0	0	0	1	1	0	0	1
Maxbin_KNG.800	d__Bacteria;p__Actinobacteriota;c__Thermoleophilia;o__Solirubrobacterales;f__Solirubrobacteraceae;g__Conexibacter_A;s__	Early	0	1	0	0	1	0	0	1	1	1	0	0	0	0	0	0	0	0	0	0	0	0	0	0	1	1	0	0	1	0	0	0	0	1	0	1	0	0	0	0	0	0	1	1	1	1	0
Maxbin_KNG.830	d__Bacteria;p__Bacteroidota;c__Bacteroidia;o__Chitinophagales;f__Chitinophagaceae;g__Ferruginibacter;s__	Early	1	0	0	0	1	0	0	1	1	1	0	0	0	0	0	0	0	0	0	0	1	1	0	0	1	1	0	0	1	0	1	0	0	0	0	0	0	0	0	0	0	0	0	1	0	0	0
Maxbin_KNG.761	d__Bacteria;p__Bacteroidota;c__Bacteroidia;o__Chitinophagales;f__Chitinophagaceae;g__Filimonas;s__	Early	0	0	0	0	0	0	0	0	0	0	0	0	0	0	0	0	0	0	0	0	0	0	0	0	1	0	0	0	0	0	0	0	0	0	0	0	0	0	0	0	0	0	0	1	0	0	0
Maxbin_KNG.302	d__Bacteria;p__Bacteroidota;c__Bacteroidia;o__Chitinophagales;f__Chitinophagaceae;g__Flavisolibacter;s__	Early	1	1	0	0	1	0	0	1	1	1	0	0	0	0	0	0	0	0	0	0	1	1	1	0	1	0	0	1	1	0	1	0	0	0	0	0	0	0	0	0	0	0	0	1	1	0	0
Maxbin_KNG.281	d__Bacteria;p__Bacteroidota;c__Bacteroidia;o__Chitinophagales;f__Chitinophagaceae;g__Segetibacter;s__	Early	0	1	0	0	1	0	0	1	1	1	0	0	0	0	0	0	0	0	0	0	0	0	0	0	1	0	0	1	1	0	1	0	0	0	0	0	0	0	0	0	0	0	0	1	1	0	0
Maxbin_KNG.578	d__Bacteria;p__Chloroflexota;c__Anaerolineae;o__Caldilineales;f__Caldilineaceae;g__;s__	Early	0	1	0	0	0	0	0	1	1	0	0	0	0	0	0	0	0	0	0	0	1	0	0	0	0	0	0	1	1	0	0	0	0	0	0	1	0	0	0	0	0	0	0	0	1	0	0
Maxbin_KNG.120	d__Bacteria;p__Chloroflexota;c__Chloroflexia;o__54-19;f__54-19;g__54-19;s__	Early	1	1	0	0	1	1	0	1	1	1	0	1	0	0	0	0	0	0	1	0	0	1	1	1	0	1	0	1	1	0	0	0	0	1	1	1	0	1	0	0	0	0	1	1	1	0	0
Maxbin_KNG.247	d__Bacteria;p__Chloroflexota;c__Chloroflexia;o__Chloroflexales;f__Herpetosiphonaceae;g__;s__	Early	1	1	0	0	1	0	0	1	0	1	0	1	0	0	0	0	0	0	0	0	0	1	1	1	0	1	1	1	1	0	0	0	0	1	1	1	0	1	0	0	0	0	1	0	1	0	0
Maxbin_KNG.571	d__Bacteria;p__Chloroflexota;c__Chloroflexia;o__Thermomicrobiales;f__UBA6265;g__;s__	Early	0	1	0	0	0	0	0	0	1	0	0	0	0	0	0	0	0	0	0	0	0	0	0	0	0	0	0	0	0	0	1	0	0	0	1	1	0	0	0	0	0	0	1	0	1	1	0
Maxbin_KNG.716	d__Bacteria;p__Chloroflexota;c__Chloroflexia;o__Thermomicrobiales;f__UBA6265;g__;s__	Early	1	1	0	0	1	0	0	1	1	1	0	0	0	0	0	0	0	0	0	0	1	0	0	0	1	0	0	0	0	0	0	0	0	0	0	1	0	0	0	0	0	0	1	0	1	0	0
Maxbin_KNG.826	d__Bacteria;p__Gemmatimonadota;c__Gemmatimonadetes;o__;f__;g__;s__	Early	1	1	0	0	1	1	0	1	1	1	0	1	0	0	0	0	0	0	0	0	1	0	0	0	0	0	0	1	1	0	1	1	0	0	0	0	0	0	0	0	0	0	1	0	1	0	0
Maxbin_KNG.216	d__Bacteria;p__Gemmatimonadota;c__Gemmatimonadetes;o__Gemmatimonadales;f__Gemmatimonadaceae;g__;s__	Early	0	0	0	0	1	0	0	1	1	1	0	0	0	0	0	0	0	0	0	0	0	0	0	0	0	0	0	0	1	0	1	1	0	0	1	0	0	0	0	0	0	0	0	0	1	0	0
Maxbin_KNG.728	d__Bacteria;p__Gemmatimonadota;c__Gemmatimonadetes;o__Gemmatimonadales;f__Gemmatimonadaceae;g__2013-60CM-65-52;s__	Early	0	0	0	0	0	0	0	1	0	1	0	0	0	0	0	0	0	0	1	0	0	0	0	0	1	0	0	0	1	0	1	1	0	0	0	0	0	0	0	0	0	0	0	0	0	0	0
Maxbin_KNG.083	d__Bacteria;p__Gemmatimonadota;c__Gemmatimonadetes;o__Gemmatimonadales;f__Gemmatimonadaceae;g__AG11;s__	Early	0	0	0	0	1	0	0	0	0	0	0	0	0	0	0	0	0	0	1	0	0	0	0	0	0	0	0	0	1	0	0	1	0	0	0	0	0	0	0	0	0	0	0	0	0	0	1
Maxbin_KNG.165	d__Bacteria;p__Gemmatimonadota;c__Gemmatimonadetes;o__Gemmatimonadales;f__Gemmatimonadaceae;g__AG11;s__	Early	0	0	0	0	1	0	0	1	0	1	0	0	0	0	0	0	0	0	1	0	0	0	0	0	0	0	0	0	1	0	0	0	0	0	0	0	0	0	0	0	0	0	0	0	0	0	1
Maxbin_KNG.802	d__Bacteria;p__Gemmatimonadota;c__Gemmatimonadetes;o__Gemmatimonadales;f__Gemmatimonadaceae;g__AG11;s__	Early	1	1	0	0	1	0	0	1	1	1	0	0	0	0	0	0	0	0	1	0	0	0	1	1	1	1	0	1	1	0	1	1	0	0	0	0	0	0	0	0	0	0	0	0	1	0	0
Maxbin_FDR.614	d__Bacteria;p__Gemmatimonadota;c__Gemmatimonadetes;o__Gemmatimonadales;f__Gemmatimonadaceae;g__AG2;s__	Early	1	1	0	0	1	1	0	1	1	1	0	0	0	0	0	0	0	0	1	0	1	0	1	0	0	0	0	0	1	0	1	1	0	0	0	0	0	0	0	0	0	0	0	0	1	0	0
Maxbin_KNG.645	d__Bacteria;p__Gemmatimonadota;c__Gemmatimonadetes;o__Gemmatimonadales;f__Gemmatimonadaceae;g__FEN-1250;s__	Early	0	0	0	0	1	0	0	0	0	1	0	0	0	0	0	0	0	0	0	0	0	0	0	0	0	0	0	0	0	0	1	1	0	1	1	0	0	0	0	0	0	0	0	0	1	1	0
Maxbin_KNG.794	d__Bacteria;p__Gemmatimonadota;c__Gemmatimonadetes;o__Gemmatimonadales;f__Gemmatimonadaceae;g__Gemmatirosa;s__	Early	0	0	0	0	0	0	0	1	0	1	0	0	0	0	0	0	0	0	0	0	0	0	0	0	1	0	0	0	1	0	1	1	0	0	0	0	0	0	0	0	0	0	0	0	1	0	0
Maxbin_KNG.793	d__Bacteria;p__Gemmatimonadota;c__Gemmatimonadetes;o__Gemmatimonadales;f__GWC2-71-9;g__;s__	Early	1	0	0	0	1	1	0	1	0	1	0	0	0	0	0	0	0	0	1	0	0	0	0	0	0	1	0	1	1	0	1	1	0	1	1	1	0	0	0	0	0	0	0	1	1	0	0
Maxbin_KNG.807	d__Bacteria;p__Patescibacteria;c__Saccharimonadia;o__Saccharimonadales;f__;g__;s__	Early	0	0	0	0	0	0	0	0	0	0	0	0	0	0	0	0	0	0	0	0	0	0	0	0	0	0	0	0	0	0	0	0	0	0	0	0	0	0	0	0	0	0	0	0	0	0	0
Maxbin_KNG.559	d__Bacteria;p__Patescibacteria;c__Saccharimonadia;o__Saccharimonadales;f__UBA10212;g__2-01-FULL-49-22;s__	Early	0	0	0	0	0	0	0	0	0	0	0	0	0	0	0	0	0	0	1	0	0	0	0	0	0	0	0	0	0	0	0	0	0	0	0	0	0	0	0	0	0	0	0	0	0	0	0
Maxbin_KNG.540	d__Bacteria;p__Planctomycetota;c__Planctomycetes;o__Pirellulales;f__Pirellulaceae;g__;s__	Early	0	1	0	0	1	0	0	1	1	0	0	0	0	0	0	0	0	0	0	0	0	0	0	0	0	0	0	0	1	0	1	0	0	1	0	1	0	0	0	0	0	0	0	1	1	0	1
Maxbin_KNG.219	d__Bacteria;p__Proteobacteria;c__Alphaproteobacteria;o__Rhizobiales;f__Beijerinckiaceae;g__;s__	Early	0	0	0	0	0	0	0	0	0	1	0	0	0	0	0	0	0	0	0	0	0	0	0	0	0	0	0	1	0	0	1	1	0	1	1	1	0	0	1	1	0	0	0	0	0	0	0
Maxbin_CLV.0266	d__Bacteria;p__Proteobacteria;c__Alphaproteobacteria;o__Rhizobiales;f__Beijerinckiaceae;g__Methylobacterium;s__	Early	0	1	0	0	0	0	1	1	1	1	0	0	1	0	0	0	0	1	0	0	1	0	0	0	0	0	0	1	0	0	1	1	0	1	1	1	0	0	0	0	1	0	0	1	1	0	0
Maxbin_KNG.011	d__Bacteria;p__Proteobacteria;c__Alphaproteobacteria;o__Sphingomonadales;f__Sphingomonadaceae;g__Sphningosinicella;s__	Early	1	0	0	0	0	0	0	0	0	0	0	0	0	0	0	0	0	0	0	0	0	0	0	0	1	0	0	0	0	0	0	0	0	1	0	0	0	0	1	1	0	0	0	1	1	0	0
Maxbin_KNG.027	d__Bacteria;p__Proteobacteria;c__Gammaproteobacteria;o__Burkholderiales;f__Burkholderiaceae;g__Herminiimonas;s__	Early	1	1	0	0	1	1	0	1	0	1	0	0	1	0	0	0	0	0	0	0	1	0	0	0	0	0	0	0	1	1	1	0	0	1	1	1	0	0	1	1	1	0	1	1	1	1	1
Maxbin_KNG.331	d__Bacteria;p__Proteobacteria;c__Gammaproteobacteria;o__Burkholderiales;f__Burkholderiaceae;g__Noviherbaspirillum;s__	Early	1	1	0	0	1	0	0	1	0	1	0	0	1	0	0	1	0	0	0	0	1	0	0	0	0	0	0	1	1	1	1	1	0	1	1	1	0	0	1	1	1	1	1	1	1	1	1
Maxbin_KNG.244	d__Bacteria;p__Proteobacteria;c__Gammaproteobacteria;o__Burkholderiales;f__Burkholderiaceae;g__Ramlibacter;s__	Early	0	1	0	0	0	0	0	1	0	1	0	0	1	0	0	1	0	0	0	0	1	0	0	0	0	0	0	1	0	0	0	1	0	0	1	1	0	0	0	0	1	1	1	1	1	0	0
Maxbin_FDR.101	d__Bacteria;p__Proteobacteria;c__Gammaproteobacteria;o__Burkholderiales;f__Burkholderiaceae;g__Rhizobacter;s__	Early	0	1	0	0	1	0	1	1	0	1	0	0	1	0	0	0	0	0	0	0	1	0	0	0	0	0	0	0	0	0	1	0	0	0	1	1	0	0	0	0	0	0	1	1	0	0	1
Maxbin_KNG.225	d__Bacteria;p__Proteobacteria;c__Gammaproteobacteria;o__Burkholderiales;f__Burkholderiaceae;g__Rhizobacter;s__	Early	0	1	0	0	0	0	0	1	0	1	0	0	1	0	0	0	0	0	0	0	0	0	0	0	0	0	0	0	1	0	1	1	0	0	1	1	0	0	0	0	0	1	0	0	1	0	0
Maxbin_KNG.252	d__Bacteria;p__Proteobacteria;c__Gammaproteobacteria;o__Burkholderiales;f__Burkholderiaceae;g__Rhizobacter;s__	Early	0	1	0	0	0	0	1	1	0	1	0	0	1	0	0	0	0	0	0	0	0	0	0	0	0	0	0	0	0	1	1	1	0	1	0	1	0	0	1	0	1	1	1	1	1	0	1
Maxbin_KNG.747	d__Bacteria;p__Proteobacteria;c__Gammaproteobacteria;o__Burkholderiales;f__Burkholderiaceae;g__Rhizobacter;s__	Early	0	1	0	0	1	0	0	1	0	1	0	1	1	0	0	0	0	0	0	0	0	0	0	0	0	0	0	0	0	0	1	1	0	1	1	1	0	0	1	1	1	1	1	1	1	0	0
Maxbin_KNG.514	d__Bacteria;p__Proteobacteria;c__Gammaproteobacteria;o__Burkholderiales;f__Palsa-1005;g__PALSA-1003;s__	Early	1	0	0	0	1	0	0	1	0	1	0	0	1	0	0	0	0	0	0	0	0	0	0	0	0	0	0	0	1	0	1	1	0	1	1	1	0	0	1	1	1	0	0	1	1	1	0
Maxbin_FDR.338	d__Bacteria;p__Proteobacteria;c__Gammaproteobacteria;o__Burkholderiales;f__SG8-41;g__;s__	Early	0	0	0	0	1	0	0	1	0	1	0	0	1	0	0	0	0	0	0	0	0	0	0	0	0	0	0	0	0	0	1	1	0	1	1	1	0	0	1	0	0	0	0	1	1	1	1
Maxbin_KNG.118	d__Bacteria;p__Proteobacteria;c__Gammaproteobacteria;o__Burkholderiales;f__SG8-41;g__;s__	Early	1	0	0	0	1	1	0	1	0	1	0	0	0	1	0	1	0	0	0	0	1	0	0	0	0	0	0	1	1	0	1	1	0	0	1	1	0	0	0	0	0	0	0	1	1	1	1
Maxbin_KNG.210	d__Bacteria;p__Proteobacteria;c__Gammaproteobacteria;o__Burkholderiales;f__SG8-41;g__;s__	Early	0	0	0	0	1	0	0	1	0	1	0	0	1	0	0	0	0	0	0	0	1	0	0	0	0	0	0	0	0	1	1	1	0	1	1	1	0	0	1	1	1	0	0	1	1	0	1
Maxbin_KNG.140	d__Bacteria;p__Proteobacteria;c__Gammaproteobacteria;o__Burkholderiales;f__UKL13-2;g__GR16-43;s__	Early	1	0	0	0	1	0	0	0	0	1	0	0	1	0	0	0	0	0	0	0	0	0	0	0	0	1	0	0	1	0	0	1	0	1	0	0	0	0	1	1	0	0	0	1	1	1	0
Maxbin_KNG.322	d__Bacteria;p__Proteobacteria;c__Gammaproteobacteria;o__Xanthomonadales;f__Xanthomonadaceae;g__Arenimonas;s__	Early	1	1	0	0	1	1	0	0	0	1	0	0	0	0	0	0	0	0	0	0	0	0	0	0	0	0	1	0	0	0	0	1	0	1	0	1	0	0	1	1	0	0	0	1	1	0	0
[truncated: 175 more columns]

## Sheet: Table_S6
Bin Id	Taxonomic Classification	# genomes	# markers	# marker sets	Completeness	Contamination	Strain heterogeneity	Genome size (bp)	# scaffolds	# contigs	N50 (scaffolds)	N50 (contigs)	Mean scaffold length (bp)	Mean contig length (bp)	Longest scaffold (bp)	Longest contig (bp)	GC (%)	GC std (scaffolds > 1kbp)	Coding density	# predicted genes
Maxbin_CNT.186	d__Bacteria;p__Acidobacteriota;c__Acidobacteriae;o__20CM-2-55-15;f__20CM-2-55-15;g__;s__	2258	188	117	73.77	9.14	38.1	4479639	1965	1965	2544	2544	2279	2279	15112	15112	56.72	1.4	93.29	5497
Maxbin_CNT.435	d__Bacteria;p__Acidobacteriota;c__Acidobacteriae;o__Acidobacteriales;f__Acidobacteriaceae;g__KBS-89;s__	2258	187	116	58.69	6.9	33.33	3884696	1300	1300	4000	4000	2988	2988	18715	18715	57.99	1.34	89.25	4374
Maxbin_CNT.89	d__Bacteria;p__Acidobacteriota;c__Acidobacteriae;o__Acidobacteriales;f__Gp1-AA117;g__Gp1-AA17;s__	2258	188	117	85.99	8.51	76.92	4975503	1258	1258	5262	5262	3955	3955	122850	122850	55.06	1.76	87.76	5483
Maxbin_KNG.190	d__Bacteria;p__Acidobacteriota;c__Acidobacteriae;o__Acidobacteriales;f__Gp1-AA117;g__Gp1-AA17;s__	2258	188	117	87.48	10.33	84.21	4129757	1619	1619	2916	2916	2550	2550	19109	19109	55.52	1.65	88.81	4926
Maxbin_CNT.16	d__Bacteria;p__Acidobacteriota;c__Acidobacteriae;o__Acidobacteriales;f__Koribacteraceae;g__Bog-209;s__	2258	188	117	55.29	9.96	40	2934743	1245	1245	2643	2643	2357	2357	20030	20030	54.92	1.66	88.18	3554
Maxbin_CNT.536	d__Bacteria;p__Acidobacteriota;c__Acidobacteriae;o__Acidobacteriales;f__Koribacteraceae;g__Sulfotelmatobacter;s__	2258	188	117	57.64	6.41	18.18	4209544	792	792	8538	8538	5315	5315	32687	32687	55.24	1.04	87.4	4430
Maxbin_FDR.445	d__Bacteria;p__Acidobacteriota;c__Acidobacteriae;o__Bryobacterales;f__Bryobacteraceae;g__;s__	2258	185	115	71.55	5.03	7.14	5877328	1609	1609	4940	4940	3652	3652	25805	25805	57.23	1.18	88.73	6678
Maxbin_KNG.392	d__Bacteria;p__Acidobacteriota;c__Acidobacteriae;o__Bryobacterales;f__Bryobacteraceae;g__;s__	2258	184	114	59.05	5.75	27.27	3598527	1240	1240	3389	3389	2902	2902	24076	24076	57.05	1.23	92.47	4172
Maxbin_KNG.402	d__Bacteria;p__Acidobacteriota;c__Acidobacteriae;o__Bryobacterales;f__Bryobacteraceae;g__BOG-234;s__	2258	184	114	59.26	4.73	58.33	3324670	1148	1148	3389	3389	2896	2896	14554	14554	60.61	1.19	93.22	3855
Maxbin_CNT.0333	d__Bacteria;p__Acidobacteriota;c__Acidobacteriae;o__UBA7541;f__UBA7541;g__Palsa-360;s__	2258	188	117	93.16	3.63	83.33	4810998	833	833	8880	8880	5775	5775	45132	45132	55.55	1.83	86.16	4758
Maxbin_CNT.110	d__Bacteria;p__Acidobacteriota;c__Acidobacteriae;o__UBA7541;f__UBA7541;g__UBA7541;s__	2258	188	117	62.45	8.4	40	3172284	756	756	6812	6812	4196	4196	28085	28085	55.12	1.49	89.15	3318
Maxbin_CNT.79	d__Bacteria;p__Acidobacteriota;c__Acidobacteriae;o__UBA7541;f__UBA7541;g__UBA7541;s__	2258	188	117	70.44	9.37	54.17	4134306	1444	1444	3531	3531	2863	2863	18491	18491	58.98	1.42	88.09	4393
Maxbin_CLV.0173	d__Bacteria;p__Acidobacteriota;c__Blastocatellia;o__Pyrinomonadales;f__Pyrinomonadaceae;g__;s__	2258	188	117	87.18	5.18	0	5432048	256	256	32048	32048	21218	21218	146284	146284	50.76	2.02	89.41	4797
Maxbin_CNT.0528	d__Bacteria;p__Acidobacteriota;c__Blastocatellia;o__Pyrinomonadales;f__Pyrinomonadaceae;g__;s__	2258	188	117	97.44	1.76	0	4923164	110	110	89765	89765	44756	44756	269143	269143	51.53	2.27	86.67	4348
Maxbin_FDR.620	d__Bacteria;p__Acidobacteriota;c__Blastocatellia;o__Pyrinomonadales;f__Pyrinomonadaceae;g__;s__	2258	188	117	95.73	5.47	10	4387317	176	176	75725	75725	24927	24927	256309	256309	49.63	2.2	89.78	3919
Maxbin_KNG.085	d__Bacteria;p__Acidobacteriota;c__Blastocatellia;o__Pyrinomonadales;f__Pyrinomonadaceae;g__;s__	2258	188	117	92	4.49	28.57	3755523	353	353	18060	18060	10638	10638	71592	71592	45.87	2.42	88.66	3597
Maxbin_KNG.832	d__Bacteria;p__Acidobacteriota;c__Blastocatellia;o__Pyrinomonadales;f__Pyrinomonadaceae;g__;s__	2258	188	117	53.03	5.81	16.67	3158123	1799	1799	1815	1815	1755	1755	6048	6048	53.41	2.52	88.45	4106
Maxbin_CLV.0082	d__Bacteria;p__Acidobacteriota;c__Blastocatellia;o__Pyrinomonadales;f__Pyrinomonadaceae;g__3-1-20CM-3-53-8;s__	2258	188	117	97.44	5.46	0	6537038	193	193	81020	81020	33870	33870	432968	432968	54.62	5.37	85.67	5637
Maxbin_CNT.121	d__Bacteria;p__Acidobacteriota;c__Blastocatellia;o__Pyrinomonadales;f__Pyrinomonadaceae;g__OLB17;s__	2258	188	117	79.2	7.18	50	2886204	460	460	11633	11633	6274	6274	68862	68862	56.07	1.43	92.94	3033
Maxbin_CLV.0153	d__Bacteria;p__Acidobacteriota;c__Blastocatellia;o__Pyrinomonadales;f__Pyrinomonadaceae;g__QHXM01;s__	2258	188	117	82.64	9.15	47.37	4673400	649	649	10767	10767	7200	7200	62144	62144	55.16	1.8	88.16	4483
Maxbin_CLV.0161	d__Bacteria;p__Acidobacteriota;c__Blastocatellia;o__Pyrinomonadales;f__Pyrinomonadaceae;g__QHXM01;s__	2258	188	117	97.44	6.93	15.38	6472807	226	226	161277	161277	28640	28640	712769	712769	62.68	18.44	86.33	5200
Maxbin_FDR.489	d__Bacteria;p__Acidobacteriota;c__Blastocatellia;o__Pyrinomonadales;f__Pyrinomonadaceae;g__QHXM01;s__	2258	188	117	61.72	7.88	43.75	3263681	951	951	4440	4440	3431	3431	16399	16399	60.58	1.6	87.92	3391
Maxbin_FDR.522	d__Bacteria;p__Acidobacteriota;c__Blastocatellia;o__Pyrinomonadales;f__Pyrinomonadaceae;g__QHXM01;s__	2258	188	117	86.25	7.06	8.33	5355603	503	503	17906	17906	10647	10647	92188	92188	56.89	2.02	86.97	4804
Maxbin_CNT.0293	d__Bacteria;p__Acidobacteriota;c__Blastocatellia;o__Pyrinomonadales;f__Pyrinomonadaceae;g__UBA11741;s__	2258	188	117	95.67	2.95	57.14	6023477	169	169	162516	162516	35641	35641	481944	481944	52.97	10.54	84.94	4929
Maxbin_CNT.126	d__Bacteria;p__Acidobacteriota;c__Thermoanaerobaculia;o__Gp7-AA8;f__Gp7-AA8;g__;s__	5449	104	58	78.37	7.05	50	5007353	483	483	19505	19505	10367	10367	74729	74729	62.59	1.07	90.78	4916
Maxbin_CNT.381	d__Bacteria;p__Acidobacteriota;c__Thermoanaerobaculia;o__Gp7-AA8;f__Gp7-AA8;g__;s__	5449	104	58	71.03	3.45	0	4170599	737	737	8566	8566	5658	5658	48488	48488	62.97	1.17	93.01	4402
Maxbin_CNT.161	d__Bacteria;p__Acidobacteriota;c__Thermoanaerobaculia;o__Gp7-AA8;f__Gp7-AA8;g__QHVT01;s__	2258	188	117	90.37	9.88	40	5223083	595	595	17678	17678	8778	8778	77833	77833	63.05	1.03	93.24	5133
Maxbin_KNG.135	d__Bacteria;p__Acidobacteriota;c__Thermoanaerobaculia;o__Gp7-AA8;f__Gp7-AA8;g__QHVT01;s__	2258	188	117	80.8	7.72	45.45	3901667	1104	1104	4514	4514	3534	3534	23644	23644	66.15	1.42	94.05	4360
Maxbin_CNT.0331	d__Bacteria;p__Acidobacteriota;c__Thermoanaerobaculia;o__UBA5704;f__UBA5704;g__;s__	5449	103	58	53.4	7.76	0	5225806	2149	2149	2977	2977	2431	2431	13463	13463	71.64	1.74	93.55	5612
Maxbin_CNT.0405	d__Bacteria;p__Acidobacteriota;c__Thermoanaerobaculia;o__UBA5704;f__UBA5704;g__;s__	2258	188	117	97.22	5.27	10	7862211	195	195	90864	90864	40319	40319	268141	268141	66.21	1.41	89.62	6760
Maxbin_FDR.560	d__Bacteria;p__Acidobacteriota;c__Thermoanaerobaculia;o__UBA5704;f__UBA5704;g__;s__	2258	188	117	94.02	2.86	50	6141060	653	653	18975	18975	9404	9404	75995	75995	69.61	4.31	91.68	5546
Maxbin_FDR.75	d__Bacteria;p__Acidobacteriota;c__Thermoanaerobaculia;o__UBA5704;f__UBA5704;g__;s__	5449	104	58	68.45	1.72	0	4017472	1080	1080	4869	4869	3719	3719	19502	19502	68.82	1.62	92.97	4285
Maxbin_CNT.271	d__Bacteria;p__Acidobacteriota;c__Thermoanaerobaculia;o__UBA5704;f__UBA5704;g__UBA5704;s__	2258	188	117	95.89	5.89	20	7909537	295	295	43786	43786	26811	26811	204697	204697	66.3	1.64	89.8	6704
Maxbin_KNG.670	d__Bacteria;p__Acidobacteriota;c__Vicinamibacteria;o__Vicinamibacterales;f__2-12-FULL-66-21;g__2-12-FULL-66-21;s__	2258	188	117	90.44	10.74	12.5	6135782	918	918	11899	11899	6683	6683	47624	47624	65.02	1.34	90.71	5916
Maxbin_FDR.178	d__Bacteria;p__Acidobacteriota;c__Vicinamibacteria;o__Vicinamibacterales;f__UBA2999;g__;s__	5449	104	58	56.14	5.17	33.33	3318643	1637	1637	2198	2198	2027	2027	7971	7971	65.32	1.2	91.68	4023
Maxbin_KNG.610	d__Bacteria;p__Acidobacteriota;c__Vicinamibacteria;o__Vicinamibacterales;f__UBA2999;g__12-FULL-67-14b;s__	5449	104	58	68.06	8.62	83.33	3980601	1385	1385	3581	3581	2874	2874	16540	16540	63.97	1.12	95.11	4483
Maxbin_FDR.307	d__Bacteria;p__Acidobacteriota;c__Vicinamibacteria;o__Vicinamibacterales;f__UBA2999;g__Gp6-AA40;s__	5449	104	58	71.87	8.62	0	4309067	897	897	7843	7843	4803	4803	33034	33034	66.99	1.03	92.15	4427
Maxbin_KNG.566	d__Bacteria;p__Acidobacteriota;c__Vicinamibacteria;o__Vicinamibacterales;f__UBA2999;g__Gp6-AA45;s__	5449	104	58	68.61	6.03	25	5946735	1483	1483	5457	5457	4009	4009	33223	33223	66.59	1.49	92.96	6196
Maxbin_KNG.299	d__Bacteria;p__Actinobacteriota;c__Acidimicrobiia;o__Acidimicrobiales;f__GCA-2861595;g__;s__	5449	104	58	55.09	6.9	0	2661803	418	418	13025	13025	6367	6367	60589	60589	72.46	1.58	93.53	2919
Maxbin_FDR.112	d__Bacteria;p__Actinobacteriota;c__Acidimicrobiia;o__IMCC26256;f__;g__;s__	488	309	185	58.84	8.29	44	3729084	1305	1305	3445	3445	2857	2857	38444	38444	71.98	1.74	93.05	4584
Maxbin_KNG.192	d__Bacteria;p__Actinobacteriota;c__Acidimicrobiia;o__IMCC26256;f__;g__;s__	488	309	185	58.35	8.73	15.38	2689932	809	809	4128	4128	3325	3325	16339	16339	69.19	1.27	92.94	3301
Maxbin_CNT.134	d__Bacteria;p__Actinobacteriota;c__Acidimicrobiia;o__IMCC26256;f__PALSA-610;g__PALSA-610;s__	901	171	117	53.84	7.3	40	2265601	557	557	5680	5680	4067	4067	48381	48381	68.56	1.4	94.77	2661
Maxbin_CNT.0345	d__Bacteria;p__Actinobacteriota;c__Acidimicrobiia;o__Microtrichales;f__UBA8139;g__;s__	5449	104	58	67.41	5.17	0	6560917	1564	1564	5838	5838	4194	4194	27488	27488	73.55	1.62	92.48	7121
Maxbin_KNG.799	d__Bacteria;p__Actinobacteriota;c__Actinobacteria;o__Actinomycetales;f__Dermatophilaceae;g__;s__	488	308	183	74.11	7.01	6.25	4548659	971	971	8070	8070	4684	4684	56888	56888	71.78	1.69	88.99	5202
Maxbin_KNG.146	d__Bacteria;p__Actinobacteriota;c__Actinobacteria;o__Actinomycetales;f__Microbacteriaceae;g__Clavibacter;s__	69	400	198	79.6	6.82	10.81	2830949	374	374	13237	13237	7569	7569	56378	56378	70.79	0.89	89.84	2958
Maxbin_KNG.307	d__Bacteria;p__Actinobacteriota;c__Actinobacteria;o__Actinomycetales;f__Microbacteriaceae;g__Diaminobutyricimonas;s__	69	400	198	86.97	7.78	31.25	3143653	317	317	25374	25374	9916	9916	83134	83134	69.98	1.04	91.13	3285
Maxbin_KNG.653	d__Bacteria;p__Actinobacteriota;c__Actinobacteria;o__Actinomycetales;f__Microbacteriaceae;g__Glaciibacter;s__	69	400	198	70.84	10.9	52.63	2587168	456	456	8707	8707	5673	5673	30809	30809	66.19	0.91	91.4	2852
Maxbin_KNG.766	d__Bacteria;p__Actinobacteriota;c__Actinobacteria;o__Actinomycetales;f__Microbacteriaceae;g__Glaciibacter;s__	69	400	198	79.63	8.38	54.35	3546834	863	863	5842	5842	4109	4109	45915	45915	66.69	1.41	89.62	4036
Maxbin_KNG.829	d__Bacteria;p__Actinobacteriota;c__Actinobacteria;o__Actinomycetales;f__Microbacteriaceae;g__Glaciihabitans;s__	69	400	198	96.36	6.51	50	4747054	729	729	14714	14714	6511	6511	80638	80638	61.16	1.76	90.23	5323
Maxbin_KNG.774	d__Bacteria;p__Actinobacteriota;c__Actinobacteria;o__Actinomycetales;f__Microbacteriaceae;g__Leifsonia;s__	5449	103	57	60.85	1.75	0	3337516	592	592	8633	8633	5637	5637	68832	68832	69.04	1.09	92.43	3630
Maxbin_KNG.178	d__Bacteria;p__Actinobacteriota;c__Actinobacteria;o__Actinomycetales;f__Micrococcaceae;g__Arthrobacter_I;s__	5449	104	58	54.29	9.48	57.14	4130317	1630	1630	2906	2906	2533	2533	35163	35163	67.1	2.17	89.47	5115
Maxbin_FDR.502	d__Bacteria;p__Actinobacteriota;c__Actinobacteria;o__Frankiales;f__Frankiaceae;g__;s__	274	388	214	83	3.66	46.67	3404624	876	876	5157	5157	3886	3886	29474	29474	74.82	3.11	92.18	3885
Maxbin_KNG.421	d__Bacteria;p__Actinobacteriota;c__Actinobacteria;o__Frankiales;f__Frankiaceae;g__;s__	488	309	185	90.39	6.4	31.58	4137747	444	444	16469	16469	9319	9319	87630	87630	71.61	1.32	93.51	4367
Maxbin_FDR.001	d__Bacteria;p__Actinobacteriota;c__Actinobacteria;o__Mycobacteriales;f__;g__;s__	455	315	190	74.16	9.94	44.44	3298373	1403	1403	2628	2628	2350	2350	17666	17666	73.21	2.61	92.1	4207
Maxbin_FDR.416	d__Bacteria;p__Actinobacteriota;c__Actinobacteria;o__Mycobacteriales;f__;g__;s__	455	315	190	85.89	9.07	11.54	3679818	374	374	16837	16837	9839	9839	72132	72132	73.88	1.69	92.56	3815
Maxbin_FDR.48	d__Bacteria;p__Actinobacteriota;c__Actinobacteria;o__Mycobacteriales;f__;g__;s__	5449	103	57	74.91	3.51	66.67	4366221	569	569	13237	13237	7673	7673	63392	63392	73.83	1.65	91.47	4582
Maxbin_CLV.0378	d__Bacteria;p__Actinobacteriota;c__Actinobacteria;o__Mycobacteriales;f__Geodermatophilaceae;g__Blastococcus;s__	5449	104	58	54.11	7.76	40	5608070	1916	1916	3756	3756	2926	2926	25899	25899	72.08	2.04	89.76	7022
Maxbin_KNG.195	d__Bacteria;p__Actinobacteriota;c__Actinobacteria;o__Mycobacteriales;f__Jatrophihabitantaceae;g__Iso899;s__	5449	104	58	95.92	9.95	22.73	6524771	1871	1871	4952	4952	3487	3487	63511	63511	65.92	1.43	88.16	7754
Maxbin_FDR.187	d__Bacteria;p__Actinobacteriota;c__Actinobacteria;o__Mycobacteriales;f__Jatrophihabitantaceae;g__Jatrophihabitans;s__	274	388	214	58.9	6.91	20	3098199	690	690	7982	7982	4490	4490	35202	35202	70.16	0.91	92.13	3517
Maxbin_KNG.710	d__Bacteria;p__Actinobacteriota;c__Actinobacteria;o__Mycobacteriales;f__Jatrophihabitantaceae;g__Jatrophihabitans;s__	274	388	214	90.19	6.13	44	5023562	1156	1156	6277	6277	4345	4345	155405	155405	69.04	6.76	90.84	5984
Maxbin_KNG.688	d__Bacteria;p__Actinobacteriota;c__Actinobacteria;o__Mycobacteriales;f__Micromonosporaceae;g__;s__	455	315	190	89.63	5.3	7.14	7031355	548	548	27975	27975	12830	12830	120831	120831	70.8	1.4	87.58	6694
Maxbin_FDR.500	d__Bacteria;p__Actinobacteriota;c__Actinobacteria;o__Mycobacteriales;f__Micromonosporaceae;g__Actinoplanes;s__	5449	102	56	55.95	2.68	0	7514401	1044	1044	10495	10495	7197	7197	83530	83530	70.77	1.28	90.17	7799
Maxbin_KNG.108	d__Bacteria;p__Actinobacteriota;c__Actinobacteria;o__Mycobacteriales;f__Micromonosporaceae;g__Actinoplanes;s__	5449	103	57	70.64	4.39	25	8885523	1951	1951	6652	6652	4554	4554	56840	56840	70.65	1.68	90.17	9395
Maxbin_CNT.289	d__Bacteria;p__Actinobacteriota;c__Actinobacteria;o__Mycobacteriales;f__Mycobacteriaceae;g__Mycobacterium;s__	100	693	300	63.76	6.83	41.46	4410408	1721	1721	2868	2868	2562	2562	19123	19123	65.59	1.94	91.74	5643
Maxbin_CLV.0031	d__Bacteria;p__Actinobacteriota;c__Actinobacteria;o__Mycobacteriales;f__Mycobacteriaceae;g__Mycolicibacterium;s__	120	573	265	84.93	7.08	65.79	5845719	879	879	9799	9799	6650	6650	57089	57089	67.27	1.29	91.42	6426
Maxbin_CNT.191	d__Bacteria;p__Actinobacteriota;c__Actinobacteria;o__Mycobacteriales;f__Mycobacteriaceae;g__Mycolicibacterium;s__	120	573	265	56.41	9.28	84.91	4158871	2169	2169	2028	2028	1917	1917	8594	8594	67.97	1.86	93.4	5721
Maxbin_FDR.226	d__Bacteria;p__Actinobacteriota;c__Actinobacteria;o__Mycobacteriales;f__Mycobacteriaceae;g__Mycolicibacterium;s__	120	573	265	79.32	6.3	36.36	4948261	586	586	13184	13184	8444	8444	80861	80861	66.65	0.88	92.86	5295
Maxbin_KNG.013	d__Bacteria;p__Actinobacteriota;c__Actinobacteria;o__Mycobacteriales;f__Mycobacteriaceae;g__Mycolicibacterium;s__	268	395	220	92.31	9.95	69.44	7641340	1042	1042	13373	13373	7333	7333	79680	79680	65.78	1.53	89.41	8646
Maxbin_KNG.061	d__Bacteria;p__Actinobacteriota;c__Actinobacteria;o__Mycobacteriales;f__Mycobacteriaceae;g__Mycolicibacterium;s__	268	398	220	87.58	5.34	79.17	5227485	1868	1868	3364	3364	2798	2798	17249	17249	66.38	1.59	93.09	6583
Maxbin_KNG.009	d__Bacteria;p__Actinobacteriota;c__Actinobacteria;o__Mycobacteriales;f__Pseudonocardiaceae;g__Actinophytocola;s__	35	495	282	50.15	1.39	50	3528084	488	488	11964	11964	7229	7229	48886	48886	70.65	1.9	89.26	3646
Maxbin_CNT.0259	d__Bacteria;p__Actinobacteriota;c__Actinobacteria;o__Mycobacteriales;f__Pseudonocardiaceae;g__Amycolatopsis;s__	33	350	203	52.82	9.85	18.42	5839152	3196	3196	1890	1890	1827	1827	11084	11084	71.47	1.35	92.34	8053
Maxbin_KNG.262	d__Bacteria;p__Actinobacteriota;c__Actinobacteria;o__Mycobacteriales;f__Pseudonocardiaceae;g__Amycolatopsis;s__	33	350	203	91.16	6.86	19.05	8167303	1969	1969	5529	5529	4147	4147	28537	28537	68	1.66	90.76	9063
Maxbin_KNG.813	d__Bacteria;p__Actinobacteriota;c__Actinobacteria;o__Mycobacteriales;f__Pseudonocardiaceae;g__Amycolatopsis;s__	33	350	203	92.48	3.86	7.69	5764910	799	799	12079	12079	7215	7215	51336	51336	71.14	1.85	86.87	5991
Maxbin_FDR.10	d__Bacteria;p__Actinobacteriota;c__Actinobacteria;o__Mycobacteriales;f__Pseudonocardiaceae;g__GCA-003244245;s__	5449	104	58	96.55	4.76	47.62	3726294	884	884	6059	6059	4215	4215	31638	31638	66.84	2.3	87.32	4157
Maxbin_FDR.73	d__Bacteria;p__Actinobacteriota;c__Actinobacteria;o__Mycobacteriales;f__Pseudonocardiaceae;g__GCA-003244245;s__	35	495	282	93.75	5.53	35.29	4941613	973	973	9603	9603	5078	5078	88308	88308	66.37	2.03	84.78	5599
Maxbin_KNG.186	d__Bacteria;p__Actinobacteriota;c__Actinobacteria;o__Mycobacteriales;f__Pseudonocardiaceae;g__Kibdelosporangium;s__	5449	104	58	77.02	6.9	50	8739110	1721	1721	9298	9298	5077	5077	71151	71151	68.54	1.07	90.03	9428
Maxbin_FDR.556	d__Bacteria;p__Actinobacteriota;c__Actinobacteria;o__Mycobacteriales;f__Pseudonocardiaceae;g__Kutzneria;s__	35	495	282	88.59	7.92	2.78	9613772	1069	1069	19324	19324	8993	8993	80414	80414	70.49	1.1	91.05	9666
Maxbin_CNT.97	d__Bacteria;p__Actinobacteriota;c__Actinobacteria;o__Mycobacteriales;f__Pseudonocardiaceae;g__Pseudonocardia;s__	5449	104	58	59.48	7.76	66.67	4795834	2044	2044	2643	2643	2346	2346	16271	16271	72.71	1.63	90.6	5862
Maxbin_FDR.18	d__Bacteria;p__Actinobacteriota;c__Actinobacteria;o__Mycobacteriales;f__Pseudonocardiaceae;g__Pseudonocardia;s__	35	495	282	97.7	8.79	15.22	5878070	1045	1045	8549	8549	5624	5624	38286	38286	73.05	2.01	89.65	6254
Maxbin_FDR.359	d__Bacteria;p__Actinobacteriota;c__Actinobacteria;o__Mycobacteriales;f__Pseudonocardiaceae;g__Pseudonocardia;s__	35	495	282	93.24	7.16	40	6352811	1385	1385	6315	6315	4586	4586	33006	33006	71.86	1.89	88.42	6840
Maxbin_KNG.005	d__Bacteria;p__Actinobacteriota;c__Actinobacteria;o__Mycobacteriales;f__Pseudonocardiaceae;g__Pseudonocardia;s__	35	495	282	95.7	3.71	36.84	8425574	1781	1781	6584	6584	4730	4730	37191	37191	70.62	2.4	88.98	8923
Maxbin_KNG.012	d__Bacteria;p__Actinobacteriota;c__Actinobacteria;o__Mycobacteriales;f__Pseudonocardiaceae;g__Pseudonocardia;s__	35	495	282	93.45	2.35	53.85	4795173	677	677	10524	10524	7082	7082	45124	45124	71.51	1.77	89.49	5104
Maxbin_KNG.046	d__Bacteria;p__Actinobacteriota;c__Actinobacteria;o__Mycobacteriales;f__Pseudonocardiaceae;g__Pseudonocardia;s__	5449	104	58	54.94	9.48	44.44	6943696	1809	1809	5112	5112	3838	3838	45421	45421	72.81	1.51	90.42	8267
Maxbin_KNG.015	d__Bacteria;p__Actinobacteriota;c__Actinobacteria;o__Mycobacteriales;f__Pseudonocardiaceae;g__Umezawaea;s__	334	368	206	78.07	6.95	56	6153605	1880	1880	4127	4127	3273	3273	25399	25399	69.74	1.72	90	7311
Maxbin_KNG.003	d__Bacteria;p__Actinobacteriota;c__Actinobacteria;o__Propionibacteriales;f__Kribbellaceae;g__Kribbella;s__	387	330	193	70.93	4.57	33.33	5082334	2516	2516	2170	2170	2020	2020	19096	19096	68.17	1.77	90.77	6703
Maxbin_KNG.014	d__Bacteria;p__Actinobacteriota;c__Actinobacteria;o__Propionibacteriales;f__Kribbellaceae;g__Kribbella;s__	5449	104	58	66.68	8.45	57.14	5509653	1919	1919	3469	3469	2871	2871	25010	25010	67.55	1.42	88.76	6827
Maxbin_KNG.033	d__Bacteria;p__Actinobacteriota;c__Actinobacteria;o__Propionibacteriales;f__Nocardioidaceae;g__Nocardioides;s__	387	329	192	71.51	2.52	33.33	2804812	345	345	12044	12044	8129	8129	33991	33991	72.02	1.15	93.61	2972
Maxbin_KNG.044	d__Bacteria;p__Actinobacteriota;c__Actinobacteria;o__Propionibacteriales;f__Nocardioidaceae;g__Nocardioides;s__	5449	104	58	74.95	4.02	66.67	2369465	574	574	6039	6039	4127	4127	24146	24146	71.88	1.45	92.29	2689
Maxbin_KNG.534	d__Bacteria;p__Actinobacteriota;c__Actinobacteria;o__Propionibacteriales;f__Nocardioidaceae;g__Nocardioides;s__	5449	104	58	62.6	9.48	25	3430679	656	656	7533	7533	5229	5229	31587	31587	71.72	1.01	93.23	3931
Maxbin_CNT.284	d__Bacteria;p__Actinobacteriota;c__Actinobacteria;o__Streptomycetales;f__Streptomycetaceae;g__Streptomyces;s__	5449	103	58	59.48	5.17	25	4982811	1760	1760	3616	3616	2831	2831	16215	16215	69.27	1.38	87.53	5826
Maxbin_CLV.0169	d__Bacteria;p__Actinobacteriota;c__Thermoleophilia;o__Solirubrobacterales;f__70-9;g__;s__	732	199	116	81.68	8.1	25	2541899	226	226	18682	18682	11247	11247	80283	80283	69.4	1.64	92.4	2710
Maxbin_CLV.0332	d__Bacteria;p__Actinobacteriota;c__Thermoleophilia;o__Solirubrobacterales;f__70-9;g__;s__	732	199	116	89.3	1.8	66.67	2446318	217	217	17414	17414	11273	11273	98924	98924	67.67	1.52	91.5	2629
Maxbin_CNT.193	d__Bacteria;p__Actinobacteriota;c__Thermoleophilia;o__Solirubrobacterales;f__70-9;g__;s__	732	199	116	86.77	7.88	31.25	3594361	394	394	15514	15514	9122	9122	96252	96252	69.57	1.81	90.16	3900
Maxbin_CLV.0310	d__Bacteria;p__Actinobacteriota;c__Thermoleophilia;o__Solirubrobacterales;f__Solirubrobacteraceae;g__;s__	732	200	117	73.11	9.26	34.78	3147370	1019	1019	3933	3933	3088	3088	19696	19696	73.38	1.51	94.05	4106
Maxbin_FDR.521	d__Bacteria;p__Actinobacteriota;c__Thermoleophilia;o__Solirubrobacterales;f__Solirubrobacteraceae;g__;s__	5449	104	58	56.29	1.72	100	1408008	275	275	7110	7110	5120	5120	39704	39704	70.66	1.31	92.88	1639
Maxbin_KNG.324	d__Bacteria;p__Actinobacteriota;c__Thermoleophilia;o__Solirubrobacterales;f__Solirubrobacteraceae;g__Conexibacter_A;s__	5449	104	58	69.81	8.62	33.33	4280471	1238	1238	4321	4321	3457	3457	22138	22138	73.54	2.44	93.46	5087
Maxbin_KNG.800	d__Bacteria;p__Actinobacteriota;c__Thermoleophilia;o__Solirubrobacterales;f__Solirubrobacteraceae;g__Conexibacter_A;s__	5449	104	58	70.85	5.17	50	3913105	808	808	6847	6847	4842	4842	36628	36628	73.25	1.94	92.73	4510
Maxbin_CNT.56	d__Bacteria;p__Actinobacteriota;c__Thermoleophilia;o__Solirubrobacterales;f__Solirubrobacteraceae;g__Palsa-465;s__	732	200	117	86.85	8.32	47.37	3603336	624	624	8993	8993	5774	5774	71453	71453	70.89	1.58	92.31	3918
Maxbin_CLV.0115	d__Bacteria;p__Actinobacteriota;c__Thermoleophilia;o__Solirubrobacterales;f__Solirubrobacteraceae;g__QHBW01;s__	732	200	117	82.02	9.2	50	3067474	789	789	5388	5388	3887	3887	28626	28626	71.99	1.78	93.62	3716
Maxbin_KNG.830	d__Bacteria;p__Bacteroidota;c__Bacteroidia;o__Chitinophagales;f__Chitinophagaceae;g__Ferruginibacter;s__	364	302	203	99.51	0.25	0	3499990	43	43	161315	161315	81395	81395	317756	317756	46.51	1.87	90.56	3065
Maxbin_KNG.761	d__Bacteria;p__Bacteroidota;c__Bacteroidia;o__Chitinophagales;f__Chitinophagaceae;g__Filimonas;s__	5449	104	58	54.09	9.83	42.86	2369457	1595	1595	1461	1461	1485	1485	4816	4816	39.33	1.58	91.04	3434
Maxbin_KNG.302	d__Bacteria;p__Bacteroidota;c__Bacteroidia;o__Chitinophagales;f__Chitinophagaceae;g__Flavisolibacter;s__	364	302	203	97.04	5.42	11.54	4910571	417	417	20633	20633	11775	11775	99811	99811	41.2	1.18	87.06	4580
Maxbin_KNG.281	d__Bacteria;p__Bacteroidota;c__Bacteroidia;o__Chitinophagales;f__Chitinophagaceae;g__Segetibacter;s__	5449	104	58	88.09	6.53	85	4090211	193	193	41510	41510	21192	21192	149359	149359	39.69	1.15	84.48	3586
Maxbin_FDR.566	d__Bacteria;p__Bacteroidota;c__Bacteroidia;o__Chitinophagales;f__Chitinophagaceae;g__UBA8621;s__	364	302	203	73.98	9.78	50	4438553	2045	2045	2455	2455	2170	2170	10165	10165	51.12	2.25	92.97	5251
Maxbin_FDR.625	d__Bacteria;p__Bacteroidota;c__Bacteroidia;o__Chitinophagales;f__Chitinophagaceae;g__UTBCD1;s__	364	302	203	83.86	9.54	31.03	3094571	1271	1271	2922	2922	2434	2434	12323	12323	50.03	1.85	92.02	3751
Maxbin_KNG.051	d__Bacteria;p__Bacteroidota;c__Bacteroidia;o__Cytophagales;f__Hymenobacteraceae;g__Adhaeribacter;s__	47	454	336	93.6	2.83	54.55	5072918	461	461	18091	18091	11004	11004	75776	75776	53.94	2.76	86.52	4288
Maxbin_FDR.312	d__Bacteria;p__Chloroflexota_A;c__Ellin6529;o__CSP1-4;f__CSP1-4;g__;s__	5449	104	58	71.47	8.62	33.33	2022758	684	684	3527	3527	2957	2957	14222	14222	71.55	1.27	92.75	2451
Maxbin_FDR.549	d__Bacteria;p__Chloroflexota;c__Anaerolineae;o__Anaerolineales;f__UBA6663;g__;s__	5449	104	58	52.93	5.17	0	4780037	2801	2801	1745	1745	1706	1706	7468	7468	66.94	2.16	90.58	5802
Maxbin_KNG.578	d__Bacteria;p__Chloroflexota;c__Anaerolineae;o__Caldilineales;f__Caldilineaceae;g__;s__	924	163	110	50.81	6.71	0	3862298	2647	2647	1421	1421	1459	1459	5701	5701	53.57	2.07	87.46	5234
Maxbin_KNG.120	d__Bacteria;p__Chloroflexota;c__Chloroflexia;o__54-19;f__54-19;g__54-19;s__	924	160	109	93.27	2.17	25	6421207	581	581	17229	17229	11051	11051	112745	112745	53.51	2.39	86.1	5470
Maxbin_KNG.247	d__Bacteria;p__Chloroflexota;c__Chloroflexia;o__Chloroflexales;f__Herpetosiphonaceae;g__;s__	924	161	110	68.97	2.58	16.67	6000719	586	586	26232	26232	10240	10240	98336	98336	60.44	1.33	88.43	5806
Maxbin_KNG.571	d__Bacteria;p__Chloroflexota;c__Chloroflexia;o__Thermomicrobiales;f__UBA6265;g__;s__	924	158	106	53.24	8.49	0	5932640	3218	3218	1891	1891	1843	1843	15615	15615	64.49	1.31	86.6	8055
Maxbin_KNG.716	d__Bacteria;p__Chloroflexota;c__Chloroflexia;o__Thermomicrobiales;f__UBA6265;g__;s__	924	158	106	92.91	8.78	7.14	6021123	1017	1017	9858	9858	5920	5920	50376	50376	65.06	1.2	87.34	6136
Maxbin_CNT.0275	d__Bacteria;p__Dormibacterota;c__Dormibacteria;o__UBA8260;f__;g__;s__	924	161	108	98.87	4.78	0	4059739	120	120	283550	283550	33831	33831	615638	615638	71.09	1.36	92.63	3814
Maxbin_KNG.833	d__Bacteria;p__Eremiobacterota;c__Eremiobacteria;o__UBP12;f__UBA5184;g__;s__	924	161	108	91.2	3.34	20	4934530	776	776	9727	9727	6358	6358	92498	92498	70.07	4.14	91.62	5224
Maxbin_CNT.0447	d__Bacteria;p__Eremiobacterota;c__Eremiobacteria;o__UBP12;f__UBA5184;g__Palsa-1478;s__	924	161	108	95.68	5.54	63.64	4479608	351	351	22288	22288	12762	12762	79538	79538	68.78	1.78	93.1	4526
Maxbin_FDR.407	d__Bacteria;p__Eremiobacterota;c__Eremiobacteria;o__UBP12;f__UBA5184;g__Palsa-1478;s__	924	161	108	90.86	3.64	40	4633147	661	661	10313	10313	7009	7009	49182	49182	68.47	3.57	92.37	4877
Maxbin_FDR.436	d__Bacteria;p__Eremiobacterota;c__Eremiobacteria;o__UBP12;f__UBA5184;g__Palsa-1478;s__	924	161	108	93.67	10.05	60	3594600	58	58	104847	104847	61975	61975	197140	197140	69.81	1.81	92.47	3415
Maxbin_CNT.312	d__Bacteria;p__Gemmatimonadota;c__Gemmatimonadetes;o__;f__;g__;s__	5449	104	58	53.53	5.64	14.29	3396558	910	910	5492	5492	3732	3732	22561	22561	72.13	1.7	86.4	3643
Maxbin_KNG.826	d__Bacteria;p__Gemmatimonadota;c__Gemmatimonadetes;o__;f__;g__;s__	2993	147	91	94.54	6.69	14.29	5939396	241	241	47440	47440	24644	24644	198887	198887	70.85	1.32	83.13	5162
Maxbin_KNG.216	d__Bacteria;p__Gemmatimonadota;c__Gemmatimonadetes;o__Gemmatimonadales;f__Gemmatimonadaceae;g__;s__	2993	147	91	75.57	7.15	21.43	4562984	1366	1366	4138	4138	3340	3340	25641	25641	68.41	1.36	91.64	4851
Maxbin_KNG.226	d__Bacteria;p__Gemmatimonadota;c__Gemmatimonadetes;o__Gemmatimonadales;f__Gemmatimonadaceae;g__2013-60CM-65-52;s__	2993	147	91	59.78	5.49	16.67	3668494	962	962	5204	5204	3813	3813	27446	27446	70.54	1.28	91.98	4065
Maxbin_KNG.728	d__Bacteria;p__Gemmatimonadota;c__Gemmatimonadetes;o__Gemmatimonadales;f__Gemmatimonadaceae;g__2013-60CM-65-52;s__	732	199	116	61.98	7.33	45.45	3556553	1055	1055	4157	4157	3371	3371	23699	23699	68.62	1.29	92.93	3918
Maxbin_KNG.083	d__Bacteria;p__Gemmatimonadota;c__Gemmatimonadetes;o__Gemmatimonadales;f__Gemmatimonadaceae;g__AG11;s__	5449	104	58	57.76	1.72	100	3954335	1489	1489	3049	3049	2655	2655	47150	47150	69.44	1.88	91.77	4686
Maxbin_KNG.165	d__Bacteria;p__Gemmatimonadota;c__Gemmatimonadetes;o__Gemmatimonadales;f__Gemmatimonadaceae;g__AG11;s__	5449	104	58	79.23	7.76	40	3176129	246	246	28113	28113	12911	12911	140866	140866	71.78	1.25	91.57	3043
Maxbin_KNG.284	d__Bacteria;p__Gemmatimonadota;c__Gemmatimonadetes;o__Gemmatimonadales;f__Gemmatimonadaceae;g__AG11;s__	5449	104	58	78.15	4.08	83.33	4460235	1257	1257	4544	4544	3548	3548	64286	64286	68.54	1.89	92.59	4836
Maxbin_KNG.802	d__Bacteria;p__Gemmatimonadota;c__Gemmatimonadetes;o__Gemmatimonadales;f__Gemmatimonadaceae;g__AG11;s__	2993	147	91	82.87	7.69	42.86	5047851	646	646	13186	13186	7814	7814	84304	84304	68.34	4.04	90.66	4795
Maxbin_FDR.614	d__Bacteria;p__Gemmatimonadota;c__Gemmatimonadetes;o__Gemmatimonadales;f__Gemmatimonadaceae;g__AG2;s__	2993	147	91	61.49	9.34	41.67	4339590	1195	1195	5469	5469	3631	3631	28184	28184	63.53	0.98	91.27	4848
Maxbin_CNT.137	d__Bacteria;p__Gemmatimonadota;c__Gemmatimonadetes;o__Gemmatimonadales;f__Gemmatimonadaceae;g__FEN-1250;s__	2993	147	91	56.63	8.72	35.9	2863173	993	993	3474	3474	2883	2883	20943	20943	65.17	1.76	93.51	3328
Maxbin_KNG.645	d__Bacteria;p__Gemmatimonadota;c__Gemmatimonadetes;o__Gemmatimonadales;f__Gemmatimonadaceae;g__FEN-1250;s__	2993	147	91	66.96	8.24	62.5	3649170	1520	1520	2775	2775	2400	2400	11426	11426	65.94	2.37	93.11	4489
Maxbin_KNG.794	d__Bacteria;p__Gemmatimonadota;c__Gemmatimonadetes;o__Gemmatimonadales;f__Gemmatimonadaceae;g__Gemmatirosa;s__	5449	104	58	54.31	6.03	0	5760379	2189	2189	3106	3106	2631	2631	25426	25426	70.12	1.34	90.2	6543
Maxbin_CNT.150	d__Bacteria;p__Gemmatimonadota;c__Gemmatimonadetes;o__Gemmatimonadales;f__Gemmatimonadaceae;g__UBA4720;s__	2993	147	91	87.21	9.44	76.92	3266544	568	568	9066	9066	5750	5750	52475	52475	61.26	1.39	93.08	3451
Maxbin_CNT.25	d__Bacteria;p__Gemmatimonadota;c__Gemmatimonadetes;o__Gemmatimonadales;f__Gemmatimonadaceae;g__UBA4720;s__	2993	147	91	90.16	5.13	42.86	3085482	715	715	6326	6326	4315	4315	41512	41512	61.75	1.44	93.06	3407
Maxbin_KNG.732	d__Bacteria;p__Gemmatimonadota;c__Gemmatimonadetes;o__Gemmatimonadales;f__Gemmatimonadaceae;g__UBA4720;s__	2993	147	91	73.89	0.32	40	2862560	684	684	5936	5936	4185	4185	34307	34307	61.22	1.35	93.58	3180
Maxbin_CNT.0132	d__Bacteria;p__Gemmatimonadota;c__Gemmatimonadetes;o__Gemmatimonadales;f__GWC2-71-9;g__;s__	2993	147	91	96.7	6.43	44.44	4929573	884	884	11957	11957	5576	5576	118361	118361	65.24	1.71	89	5285
Maxbin_KNG.793	d__Bacteria;p__Gemmatimonadota;c__Gemmatimonadetes;o__Gemmatimonadales;f__GWC2-71-9;g__;s__	2993	147	91	91.49	3.3	0	4245379	592	592	16238	16238	7171	7171	80095	80095	70.25	1.19	91.33	4509
Maxbin_KNG.305	d__Bacteria;p__Myxococcota;c__Polyangia;o__Palsa-1104;f__Palsa-1104;g__;s__	5449	103	57	50.16	8.69	5.77	903574	377	377	2679	2679	2396	2396	13708	13708	65.66	1.08	93.23	1133
Maxbin_KNG.820	d__Bacteria;p__Patescibacteria;c__Doudnabacteria;o__UBA920;f__UBA920;g__;s__	924	160	109	53.12	8.89	14.29	1210938	495	495	3337	3337	2446	2446	17723	17723	42.71	1.85	84.04	1669
Maxbin_KNG.807	d__Bacteria;p__Patescibacteria;c__Saccharimonadia;o__Saccharimonadales;f__;g__;s__	924	151	101	69.77	0.99	0	1126171	21	21	255230	255230	53627	53627	419681	419681	47.89	2.25	92.35	1183
Maxbin_KNG.316	d__Bacteria;p__Patescibacteria;c__Saccharimonadia;o__Saccharimonadales;f__Saccharimonadaceae;g__UBA6022;s__	924	161	108	59.83	0.93	0	1025125	108	108	21358	21358	9491	9491	79769	79769	47.02	1.93	88.17	1152
Maxbin_KNG.559	d__Bacteria;p__Patescibacteria;c__Saccharimonadia;o__Saccharimonadales;f__UBA10212;g__2-01-FULL-49-22;s__	924	161	108	67.13	7.19	6.67	996624	202	202	13686	13686	4933	4933	48936	48936	50.58	2.12	90.68	1155
Maxbin_CNT.0009	d__Bacteria;p__Patescibacteria;c__Saccharimonadia;o__Saccharimonadales;f__UBA4665;g__PMNU01;s__	924	151	101	75.25	5.63	0	1794449	481	481	8696	8696	3730	3730	72089	72089	53.21	2.16	91.55	2101
Maxbin_KNG.699	d__Bacteria;p__Planctomycetota;c__Planctomycetes;o__Pirellulales;f__Ga0077529;g__GCA-2702655;s__	2921	142	87	85.63	8.59	31.25	5175235	1049	1049	8198	8198	4933	4933	37550	37550	62.27	1.45	85.66	5114
Maxbin_CNT.105	d__Bacteria;p__Planctomycetota;c__Planctomycetes;o__Pirellulales;f__PALSA-1355;g__;s__	2921	142	87	62.36	1.22	50	2824479	1198	1198	2648	2648	2357	2357	9562	9562	63.41	1.52	87.59	3129
Maxbin_KNG.540	d__Bacteria;p__Planctomycetota;c__Planctomycetes;o__Pirellulales;f__Pirellulaceae;g__;s__	2921	143	87	72.95	9.2	55.56	4406373	2297	2297	2008	2008	1918	1918	8346	8346	61.33	1.59	88.38	5296
Maxbin_KNG.259	d__Bacteria;p__Proteobacteria;c__Alphaproteobacteria;o__Acetobacterales;f__Acetobacteraceae;g__Ga0074136;s__	63	336	201	90.21	2.74	18.18	3505030	474	474	11479	11479	7394	7394	54470	54470	68.18	1.32	88.99	3713
Maxbin_CLV.0081	d__Bacteria;p__Proteobacteria;c__Alphaproteobacteria;o__Acetobacterales;f__Acetobacteraceae;g__Rhodopila;s__	63	336	201	82.92	8.17	69.23	4498944	1575	1575	3520	3520	2856	2856	15747	15747	63.52	1.53	86.96	5388
Maxbin_CNT.29	d__Bacteria;p__Proteobacteria;c__Alphaproteobacteria;o__Caulobacterales;f__Hyphomonadaceae;g__UBA7672;s__	26	529	308	73.66	9.09	57.14	4547996	782	782	8798	8798	5815	5815	43295	43295	64.28	1.03	88.12	5084
Maxbin_KNG.408	d__Bacteria;p__Proteobacteria;c__Alphaproteobacteria;o__Dongiales;f__Dongiaceae;g__;s__	5449	104	58	52.66	8.62	0	2383671	476	476	7946	7946	5007	5007	34004	34004	64.93	0.88	90.07	2556
Maxbin_FDR.606	d__Bacteria;p__Proteobacteria;c__Alphaproteobacteria;o__Elsterales;f__URHD0088;g__;s__	564	349	230	81.37	9.78	22.5	4581472	801	801	9187	9187	5719	5719	48937	48937	68.88	1.53	87.98	4859
Maxbin_KNG.159	d__Bacteria;p__Proteobacteria;c__Alphaproteobacteria;o__Elsterales;f__URHD0088;g__;s__	564	349	230	92.83	6.35	7.41	5556636	403	403	31125	31125	13788	13788	149919	149919	69.88	1.13	89.15	5653
Maxbin_CLV.0316	d__Bacteria;p__Proteobacteria;c__Alphaproteobacteria;o__Reyranellales;f__Reyranellaceae;g__Reyranella;s__	564	349	230	59.84	7.74	12.5	4261040	1795	1795	2790	2790	2373	2373	16341	16341	67	1.14	92.88	5514
Maxbin_CNT.195	d__Bacteria;p__Proteobacteria;c__Alphaproteobacteria;o__Reyranellales;f__Reyranellaceae;g__Reyranella;s__	63	336	201	58.54	8.64	87.1	4536215	1893	1893	2748	2748	2396	2396	12327	12327	66.79	1.71	92.31	5835
Maxbin_FDR.480	d__Bacteria;p__Proteobacteria;c__Alphaproteobacteria;o__Rhizobiales;f__Anderseniellaceae;g__QKVK01;s__	356	413	248	64.26	4.35	21.05	2412442	1070	1070	2552	2552	2254	2254	11966	11966	59.07	1.02	87.47	3377
Maxbin_FDR.444	d__Bacteria;p__Proteobacteria;c__Alphaproteobacteria;o__Rhizobiales;f__Beijerinckiaceae;g__;s__	92	481	319	55.64	7.65	16.67	3837815	1193	1193	4690	4690	3216	3216	35788	35788	60.09	1.11	84.91	4708
Maxbin_KNG.219	d__Bacteria;p__Proteobacteria;c__Alphaproteobacteria;o__Rhizobiales;f__Beijerinckiaceae;g__;s__	5449	104	58	55.52	0.86	0	2555988	588	588	6985	6985	4346	4346	36947	36947	67.78	1.13	89.83	2940
Maxbin_CLV.0266	d__Bacteria;p__Proteobacteria;c__Alphaproteobacteria;o__Rhizobiales;f__Beijerinckiaceae;g__Methylobacterium;s__	5449	104	58	61.21	7.76	20	3931658	1016	1016	5414	5414	3869	3869	25508	25508	71.35	1.72	87.03	4460
Maxbin_FDR.595	d__Bacteria;p__Proteobacteria;c__Alphaproteobacteria;o__Rhizobiales;f__Devosiaceae;g__;s__	356	408	244	86.48	9.25	14.63	5653251	1248	1248	6968	6968	4529	4529	79459	79459	62.82	1.69	86.17	6318
Maxbin_KNG.080	d__Bacteria;p__Proteobacteria;c__Alphaproteobacteria;o__Rhizobiales;f__Xanthobacteraceae;g__;s__	107	485	316	75.91	8.11	45.24	4192059	1778	1778	2605	2605	2357	2357	14557	14557	67.17	1.71	88.74	5359
Maxbin_KNG.177	d__Bacteria;p__Proteobacteria;c__Alphaproteobacteria;o__Rhizobiales;f__Xanthobacteraceae;g__;s__	107	485	316	66.99	7.15	11.36	3498523	1171	1171	3865	3865	2987	2987	27424	27424	68.47	1.67	90.4	4064
Maxbin_CLV.0236	d__Bacteria;p__Proteobacteria;c__Alphaproteobacteria;o__Rhizobiales;f__Xanthobacteraceae;g__Bradyrhizobium;s__	5449	104	58	55.17	2.59	100	4041584	2305	2305	1777	1777	1753	1753	14286	14286	61.55	3.82	85.21	5501
Maxbin_CNT.188	d__Bacteria;p__Proteobacteria;c__Alphaproteobacteria;o__Rhizobiales;f__Xanthobacteraceae;g__Bradyrhizobium;s__	5449	104	58	54.89	5.75	75	3019334	797	797	4895	4895	3788	3788	33737	33737	63.22	1.92	86.37	3429
Maxbin_CNT.308	d__Bacteria;p__Proteobacteria;c__Alphaproteobacteria;o__Rhizobiales;f__Xanthobacteraceae;g__Bradyrhizobium;s__	5449	104	58	59.31	6.03	75	4797220	991	991	6977	6977	4840	4840	70768	70768	62.41	2.42	85.22	5465
Maxbin_FDR.171	d__Bacteria;p__Proteobacteria;c__Alphaproteobacteria;o__Rhizobiales;f__Xanthobacteraceae;g__Bradyrhizobium;s__	37	824	336	77.01	9.53	64.18	5046090	1919	1919	3041	3041	2629	2629	19880	19880	64.12	1.49	87.88	6081
Maxbin_FDR.211	d__Bacteria;p__Proteobacteria;c__Alphaproteobacteria;o__Rhizobiales;f__Xanthobacteraceae;g__Bradyrhizobium;s__	47	693	296	96.71	6.47	20.83	5312265	501	501	22879	22879	10603	10603	111655	111655	63.2	8.41	86.47	5215
Maxbin_FDR.348	d__Bacteria;p__Proteobacteria;c__Alphaproteobacteria;o__Rhizobiales;f__Xanthobacteraceae;g__Bradyrhizobium;s__	5449	104	58	62.28	6.9	80	5065668	1695	1695	3646	3646	2988	2988	27255	27255	63.2	3.88	85.7	6042
Maxbin_FDR.554	d__Bacteria;p__Proteobacteria;c__Alphaproteobacteria;o__Rhizobiales;f__Xanthobacteraceae;g__Bradyrhizobium;s__	5449	104	58	54.01	5.17	50	4880249	1449	1449	4528	4528	3368	3368	25054	25054	60.98	1.26	85.5	5930
Maxbin_KNG.006	d__Bacteria;p__Proteobacteria;c__Alphaproteobacteria;o__Rhizobiales;f__Xanthobacteraceae;g__Bradyrhizobium;s__	5449	104	58	53.28	9.64	5	3508336	2235	2235	1522	1522	1569	1569	15203	15203	62.19	2.56	86.23	5002
Maxbin_CLV.0325	d__Bacteria;p__Proteobacteria;c__Alphaproteobacteria;o__Rhizobiales;f__Xanthobacteraceae;g__Nitrobacter;s__	564	349	230	52.6	7.2	72	3592105	1840	1840	2033	2033	1952	1952	13511	13511	64.5	1.94	87.18	4999
Maxbin_CNT.91	d__Bacteria;p__Proteobacteria;c__Alphaproteobacteria;o__Rhizobiales;f__Xanthobacteraceae;g__Pseudolabrys;s__	107	485	316	77.37	7.01	19.44	4177674	991	991	7126	7126	4215	4215	41263	41263	59.06	0.99	88.38	5081
Maxbin_FDR.512	d__Bacteria;p__Proteobacteria;c__Alphaproteobacteria;o__Rhizobiales;f__Xanthobacteraceae;g__Variibacter;s__	5449	104	58	54.75	9.98	4.55	1722310	1010	1010	1707	1707	1705	1705	7460	7460	63.56	1.1	88.4	2688
Maxbin_KNG.020	d__Bacteria;p__Proteobacteria;c__Alphaproteobacteria;o__Rhizobiales;f__Xanthobacteraceae;g__Variibacter;s__	107	485	316	73.6	8.99	21	3472515	1700	1700	2213	2213	2042	2042	10809	10809	68.31	2.12	90.47	4664
Maxbin_CNT.470	d__Bacteria;p__Proteobacteria;c__Alphaproteobacteria;o__Sphingomonadales;f__Sphingomonadaceae;g__Sphningosinicella;s__	564	349	230	76.02	6.88	45	2613832	813	813	4306	4306	3215	3215	25232	25232	67.96	1.57	90.84	3196
Maxbin_KNG.011	d__Bacteria;p__Proteobacteria;c__Alphaproteobacteria;o__Sphingomonadales;f__Sphingomonadaceae;g__Sphningosinicella;s__	564	349	230	72.32	0.92	50	2011817	816	816	2848	2848	2465	2465	11095	11095	68.93	1.95	92.23	2627
Maxbin_CNT.0192	d__Bacteria;p__Proteobacteria;c__Gammaproteobacteria;o__Burkholderiales;f__;g__;s__	1495	261	164	58.5	2.13	28.57	4754656	1198	1198	5529	5529	3968	3968	82497	82497	58.79	1.08	85.08	5587
Maxbin_FDR.501	d__Bacteria;p__Proteobacteria;c__Gammaproteobacteria;o__Burkholderiales;f__Burkholderiaceae;g__Caballeronia;s__	64	769	248	94.35	7.9	81.63	7324218	1970	1970	4912	4912	3717	3717	36302	36302	60	2.11	84.36	8275
Maxbin_KNG.027	d__Bacteria;p__Proteobacteria;c__Gammaproteobacteria;o__Burkholderiales;f__Burkholderiaceae;g__Herminiimonas;s__	107	574	251	96.55	9.83	45	5488991	1655	1655	4429	4429	3316	3316	27993	27993	56.43	2.43	82.87	6573
Maxbin_KNG.331	d__Bacteria;p__Proteobacteria;c__Gammaproteobacteria;o__Burkholderiales;f__Burkholderiaceae;g__Noviherbaspirillum;s__	107	574	251	96.94	9.67	39.53	6871504	807	807	15721	15721	8514	8514	59601	59601	58.59	1.49	85.81	6881
Maxbin_KNG.448	d__Bacteria;p__Proteobacteria;c__Gammaproteobacteria;o__Burkholderiales;f__Burkholderiaceae;g__Noviherbaspirillum;s__	107	574	251	92.72	8	52.5	6365161	1071	1071	8736	8736	5943	5943	42129	42129	58.4	1.58	86.48	6782
Maxbin_KNG.244	d__Bacteria;p__Proteobacteria;c__Gammaproteobacteria;o__Burkholderiales;f__Burkholderiaceae;g__Ramlibacter;s__	193	427	214	82.37	3.69	27.27	4508054	787	787	8474	8474	5728	5728	58973	58973	69.38	1.54	93.44	5114
Maxbin_CNT.279	d__Bacteria;p__Proteobacteria;c__Gammaproteobacteria;o__Burkholderiales;f__Burkholderiaceae;g__Rhizobacter;s__	193	427	214	75.57	9.76	48.65	3407656	914	914	4843	4843	3728	3728	31371	31371	71.19	1.6	93.94	3985
Maxbin_FDR.101	d__Bacteria;p__Proteobacteria;c__Gammaproteobacteria;o__Burkholderiales;f__Burkholderiaceae;g__Rhizobacter;s__	5449	104	58	53.45	2.59	0	4014529	1560	1560	3232	3232	2573	2573	15040	15040	69.39	1.49	93.34	4968
Maxbin_KNG.225	d__Bacteria;p__Proteobacteria;c__Gammaproteobacteria;o__Burkholderiales;f__Burkholderiaceae;g__Rhizobacter;s__	193	427	214	77.7	5.01	50	3251293	441	441	10735	10735	7372	7372	37820	37820	71.18	1.44	94.18	3418
Maxbin_KNG.252	d__Bacteria;p__Proteobacteria;c__Gammaproteobacteria;o__Burkholderiales;f__Burkholderiaceae;g__Rhizobacter;s__	193	427	214	78.2	10	27.91	3638581	640	640	9028	9028	5685	5685	41636	41636	70.59	1.45	93.47	3858
Maxbin_KNG.747	d__Bacteria;p__Proteobacteria;c__Gammaproteobacteria;o__Burkholderiales;f__Burkholderiaceae;g__Rhizobacter;s__	193	427	214	88.22	8.68	11.76	4126349	607	607	10364	10364	6797	6797	55083	55083	70.38	1.37	92.46	4266
Maxbin_KNG.514	d__Bacteria;p__Proteobacteria;c__Gammaproteobacteria;o__Burkholderiales;f__Palsa-1005;g__PALSA-1003;s__	223	425	211	90.79	8.05	33.33	5591022	987	987	9776	9776	5664	5664	42700	42700	65.21	1.25	88.45	5871
Maxbin_CNT.36	d__Bacteria;p__Proteobacteria;c__Gammaproteobacteria;o__Burkholderiales;f__SG8-39;g__;s__	223	425	211	73.14	5.05	5.41	3624942	416	416	16628	16628	8713	8713	91985	91985	64.33	1.28	93.76	3901
Maxbin_KNG.348	d__Bacteria;p__Proteobacteria;c__Gammaproteobacteria;o__Burkholderiales;f__SG8-39;g__;s__	1495	261	164	64.23	4.75	4.55	2178201	286	286	11296	11296	7616	7616	50712	50712	61.83	1.03	93.2	2377
Maxbin_FDR.338	d__Bacteria;p__Proteobacteria;c__Gammaproteobacteria;o__Burkholderiales;f__SG8-41;g__;s__	5449	104	58	68.28	9.48	33.33	4122592	1434	1434	3545	3545	2874	2874	33952	33952	64.19	1.28	90.13	4985
Maxbin_KNG.118	d__Bacteria;p__Proteobacteria;c__Gammaproteobacteria;o__Burkholderiales;f__SG8-41;g__;s__	235	419	211	91.51	9.35	22.5	5499056	834	834	11369	11369	6593	6593	53122	53122	64.48	1.2	91.76	5828
Maxbin_KNG.210	d__Bacteria;p__Proteobacteria;c__Gammaproteobacteria;o__Burkholderiales;f__SG8-41;g__;s__	5449	104	58	70.86	3.45	50	5500385	1303	1303	5635	5635	4221	4221	81688	81688	66.02	1.77	89.41	5967
Maxbin_KNG.339	d__Bacteria;p__Proteobacteria;c__Gammaproteobacteria;o__Burkholderiales;f__SG8-41;g__;s__	5449	104	58	53.06	8.62	0	3744360	1063	1063	5399	5399	3522	3522	32345	32345	64.38	1.18	93.21	4550
Maxbin_KNG.740	d__Bacteria;p__Proteobacteria;c__Gammaproteobacteria;o__Burkholderiales;f__SG8-41;g__PALSA-1004;s__	235	419	211	98.34	7.69	10.26	5586058	697	697	14992	14992	8014	8014	60245	60245	60.38	1.46	90.48	5768
Maxbin_KNG.140	d__Bacteria;p__Proteobacteria;c__Gammaproteobacteria;o__Burkholderiales;f__UKL13-2;g__GR16-43;s__	5449	104	58	61.32	9.31	37.5	3813806	975	975	5275	5275	3911	3911	24314	24314	69.04	1.46	95.04	4374
Maxbin_KNG.828	d__Bacteria;p__Proteobacteria;c__Gammaproteobacteria;o__Enterobacterales;f__Enterobacteriaceae;g__Pantoea;s__Pantoea agglomerans	223	875	305	100	0.33	0	5130382	76	76	196722	196722	67505	67505	460273	460273	54.85	5.17	86.14	4716
Maxbin_CLV.0099	d__Bacteria;p__Proteobacteria;c__Gammaproteobacteria;o__Steroidobacterales;f__Steroidobacteraceae;g__;s__	5449	104	58	58.97	6.9	50	7089368	2744	2744	3102	3102	2583	2583	22278	22278	62.19	1.19	92.1	8361
Maxbin_CNT.0212	d__Bacteria;p__Proteobacteria;c__Gammaproteobacteria;o__Steroidobacterales;f__Steroidobacteraceae;g__;s__	5449	104	58	52.93	5.17	100	7634744	2441	2441	4545	4545	3127	3127	36199	36199	61.57	1.12	91.26	8545
Maxbin_CNT.474	d__Bacteria;p__Proteobacteria;c__Gammaproteobacteria;o__Steroidobacterales;f__Steroidobacteraceae;g__;s__	1495	261	164	50.9	7.36	6.25	5650335	1482	1482	5280	5280	3812	3812	53368	53368	60.96	1.02	86.33	6823
Maxbin_KNG.058	d__Bacteria;p__Proteobacteria;c__Gammaproteobacteria;o__Steroidobacterales;f__Steroidobacteraceae;g__;s__	5449	104	58	89.5	8.57	61.11	8107791	2099	2099	5251	5251	3862	3862	27928	27928	61.86	1.44	91.11	8653
Maxbin_CNT.124	d__Bacteria;p__Proteobacteria;c__Gammaproteobacteria;o__Steroidobacterales;f__Steroidobacteraceae;g__UBA964;s__	67	481	276	88.68	9.74	41.82	4669307	423	423	20525	20525	11038	11038	88234	88234	64.22	1.34	93.59	4478
Maxbin_KNG.322	d__Bacteria;p__Proteobacteria;c__Gammaproteobacteria;o__Xanthomonadales;f__Xanthomonadaceae;g__Arenimonas;s__	5449	104	58	63.79	6.03	40	3291576	845	845	6732	6732	3895	3895	26578	26578	72.04	1.4	95.21	3650
Maxbin_CLV.0104	d__Bacteria;p__Proteobacteria;c__Gammaproteobacteria;o__Xanthomonadales;f__Xanthomonadaceae;g__Stenotrophomonas_A;s__	67	481	276	93.69	3.77	20	3888801	370	370	16922	16922	10510	10510	62084	62084	66.2	1.46	89.51	3557
Maxbin_CNT.531	d__Bacteria;p__Verrucomicrobiota;c__Verrucomicrobiae;o__Chthoniobacterales;f__Chthoniobacteraceae;g__;s__	5449	104	58	58.78	6.9	75	4447656	418	418	14982	14982	10640	10640	67171	67171	65.94	1.01	89.61	3716
Maxbin_FDR.628	d__Bacteria;p__Verrucomicrobiota;c__Verrucomicrobiae;o__Pedosphaerales;f__AV2;g__;s__	5449	104	58	66.46	9.4	25	3809476	1355	1355	3654	3654	2811	2811	23364	23364	54	1.63	90.58	4337
Maxbin_CLV.0312	d__Bacteria;p__Verrucomicrobiota;c__Verrucomicrobiae;o__Pedosphaerales;f__Palsa-1400;g__;s__	88	230	148	82.4	5.77	18.18	4296132	1163	1163	4957	4957	3694	3694	23326	23326	58.54	1.53	91.13	4385
